# Supplementary material for: Gene-specific nonsense-mediated mRNA decay targeting for cystic fibrosis therapy
Source: Nat Commun. 2022 May 27;13:2978. doi: 10.1038/s41467-022-30668-y (PMC9142507; doi:10.1038/s41467-022-30668-y)
Supplement: Supplementary file 4 — Supplementary Data 1 [file 41467_2022_30668_MOESM4_ESM.xlsx]

## Sheet: Sheet1
figure	panel	cells	comparison	statistical test	p value
figure 1	panel f	16HBE-W1282X cells	NT vs CHX	two-tailed Student's t	< 0.0001
figure 1	panel f	DLD1-W1282X cells	NT vs CHX	two-tailed Student's t	0.008
figure	panel	cells	comparison	statistical test	p value	pvalue summary
figure 1	panel g	16HBE-W1282X	all samples	one-way ANOVA	< 0.0001
figure 1	panel g	16HBE-W1282X	120pmol (240nM) Scramble vs NT	one-way ANOVA with Dunnett's post-test	0.10528	ns
figure 1	panel g	16HBE-W1282X	120pmol (240nM) Scramble vs 120pmol (240nM) 488 507 526	one-way ANOVA with Dunnett's post-test	0.98268	ns
figure 1	panel g	16HBE-W1282X	120pmol (240nM) Scramble vs 3pmol (6nM) LC15-1	one-way ANOVA with Dunnett's post-test	0.73002	ns
figure 1	panel g	16HBE-W1282X	120pmol (240nM) Scramble vs 15pmol (30nM) LC15-1	one-way ANOVA with Dunnett's post-test	0.01942	*
figure 1	panel g	16HBE-W1282X	120pmol (240nM) Scramble vs 30pmol (60nM) LC15-1	one-way ANOVA with Dunnett's post-test	0.00053	***
figure 1	panel g	16HBE-W1282X	120pmol (240nM) Scramble vs 60pmol (120nM) LC15-1	one-way ANOVA with Dunnett's post-test	1.3e-06	***
figure 1	panel g	16HBE-W1282X	120pmol (240nM) Scramble vs 120pmol (240nM) LC15-1	one-way ANOVA with Dunnett's post-test	0.00012	***
figure	panel	cells	comparison	statistical test	p value	pvalue summary
figure 1	panel h	16HBE-W1282X	all samples	one-way ANOVA	< 0.0001
figure 1	panel h	16HBE-W1282X	NT-Sc15_180nM	one-way ANOVA with Tukey's post-test	1
figure 1	panel h	16HBE-W1282X	Sc18_180nM-Sc15_180nM	one-way ANOVA with Tukey's post-test	0.98598
figure 1	panel h	16HBE-W1282X	LC15-2_30nM-Sc15_180nM	one-way ANOVA with Tukey's post-test	0.02562	*
figure 1	panel h	16HBE-W1282X	LC18_30nM-Sc15_180nM	one-way ANOVA with Tukey's post-test	0.00448	**
figure 1	panel h	16HBE-W1282X	LC15-2_120nM-Sc15_180nM	one-way ANOVA with Tukey's post-test	3.7e-05	***
figure 1	panel h	16HBE-W1282X	LC18_120nM-Sc15_180nM	one-way ANOVA with Tukey's post-test	0.00015	***
figure 1	panel h	16HBE-W1282X	LC18_30nM-LC15-2_30nM	two-tailed Student's t	0.5068
figure 1	panel h	16HBE-W1282X	LC18_120nM-LC15-2_120nM	two-tailed Student's t	0.8125
figure	panel	cells	comparison	statistical test	p value
figure 1	panel i	DLD1-WT	NT vs CHX	two-tailed Student's t	0.6455
figure 1	panel i	16HBE-G551D	NT vs CHX	two-tailed Student's t	0.0214
figure 1	panel i	16HBE-F508del	NT vs CHX	two-tailed Student's t	0.8814
figure	panel	cells	comparison	statistical test	p value
figure 1	panel j	DLD1-WT	NT vs Sc15 vs LC15-1	one-way ANOVA	0.6353
figure 1	panel j	16HBE-G551D	NT vs Sc15 vs LC15-1	one-way ANOVA	0.2748
figure 1	panel j	16HBE-F508del	NT vs Sc15 vs LC15-1	one-way ANOVA	0.3234
figure	panel	gene	comparison	statistical test	p value
figure 1	panel k	CFTR	NT vs CHX	two-tailed Student's t	0.00126568
figure 1	panel k	C1orf37	NT vs CHX	two-tailed Student's t	0.0204345
figure 1	panel k	eIF4A2	NT vs CHX	two-tailed Student's t	0.00187469
figure 1	panel k	GADD45A	NT vs CHX	two-tailed Student's t	1.49742e-05
figure 1	panel k	RPL12	NT vs CHX	two-tailed Student's t	0.000145825
figure 1	panel k	SF3B1	NT vs CHX	two-tailed Student's t	0.00205646
figure 1	panel k	SRSF2	NT vs CHX	two-tailed Student's t	0.0153132
figure 1	panel k	SRSF4	NT vs CHX	two-tailed Student's t	0.00363385
figure 1	panel k	CFTR	Sc15 vs LC15-1	two-tailed Student's t	0.00406331
figure 1	panel k	C1orf37	Sc15 vs LC15-1	two-tailed Student's t	0.845723
figure 1	panel k	eIF4A2	Sc15 vs LC15-1	two-tailed Student's t	0.106887
figure 1	panel k	GADD45A	Sc15 vs LC15-1	two-tailed Student's t	0.280707
figure 1	panel k	RPL12	Sc15 vs LC15-1	two-tailed Student's t	0.24697
figure 1	panel k	SF3B1	Sc15 vs LC15-1	two-tailed Student's t	0.162312
figure 1	panel k	SRSF2	Sc15 vs LC15-1	two-tailed Student's t	0.325928
figure 1	panel k	SRSF4	Sc15 vs LC15-1	two-tailed Student's t	0.491147
figure	panel	cells	comparison	statistical test	p value
figure 2	panel a	16HBE-W1282X	all samples	one-way ANOVA	< 0.0001
figure 2	panel a	16HBE-W1282X	Sc15 vs NT	one-way ANOVA with Dunnett's post-test	0.99996
figure 2	panel a	16HBE-W1282X	CC15 vs NT	one-way ANOVA with Dunnett's post-test	0.99842
figure 2	panel a	16HBE-W1282X	ASO_494-515_+_470 vs NT	one-way ANOVA with Dunnett's post-test	0.11929
figure 2	panel a	16HBE-W1282X	ASO_494-515_+_471 vs NT	one-way ANOVA with Dunnett's post-test	0.3568
figure 2	panel a	16HBE-W1282X	ASO_494-515_+_472 vs NT	one-way ANOVA with Dunnett's post-test	0.55763
figure 2	panel a	16HBE-W1282X	ASO_494-515_+_473 vs NT	one-way ANOVA with Dunnett's post-test	1
figure 2	panel a	16HBE-W1282X	ASO_494-515_+_474 vs NT	one-way ANOVA with Dunnett's post-test	0.21891
figure 2	panel a	16HBE-W1282X	ASO_494-515_+_475 vs NT	one-way ANOVA with Dunnett's post-test	0.46004
figure 2	panel a	16HBE-W1282X	ASO_494-515_+_476 vs NT	one-way ANOVA with Dunnett's post-test	0.058
figure 2	panel a	16HBE-W1282X	ASO_494-515_+_477 vs NT	one-way ANOVA with Dunnett's post-test	0.98903
figure 2	panel a	16HBE-W1282X	ASO_494-515_+_478 vs NT	one-way ANOVA with Dunnett's post-test	0.00015
figure 2	panel a	16HBE-W1282X	ASO_494-515_+_479 vs NT	one-way ANOVA with Dunnett's post-test	0.02266
figure 2	panel a	16HBE-W1282X	ASO_494-515_+_480 vs NT	one-way ANOVA with Dunnett's post-test	0.03374
figure 2	panel a	16HBE-W1282X	ASO_494-515_+_481 vs NT	one-way ANOVA with Dunnett's post-test	0.37657
figure 2	panel a	16HBE-W1282X	ASO_494-515_+_482 vs NT	one-way ANOVA with Dunnett's post-test	0.99148
figure 2	panel a	16HBE-W1282X	ASO_494-515_+_483 vs NT	one-way ANOVA with Dunnett's post-test	0.99876
figure 2	panel a	16HBE-W1282X	ASO_494-515_+_484 vs NT	one-way ANOVA with Dunnett's post-test	1
figure 2	panel a	16HBE-W1282X	ASO_494-515_+_485 vs NT	one-way ANOVA with Dunnett's post-test	1
figure 2	panel a	16HBE-W1282X	ASO_494-515_+_486 vs NT	one-way ANOVA with Dunnett's post-test	0.91512
figure 2	panel a	16HBE-W1282X	ASO_494-515_+_487 vs NT	one-way ANOVA with Dunnett's post-test	1
figure 2	panel a	16HBE-W1282X	ASO_494-515_+_488 vs NT	one-way ANOVA with Dunnett's post-test	0.99224
figure	panel	cells	comparison	statistical test	p value
figure 2	panel b	16HBE-W1282X	all samples	one-way ANOVA	0.0011
figure 2	panel b	16HBE-W1282X	scramble vs NT	one-way ANOVA with Dunnett's post-test	1
figure 2	panel b	16HBE-W1282X	488_507_526 vs NT	one-way ANOVA with Dunnett's post-test	1
figure 2	panel b	16HBE-W1282X	ASO_478_520_-489 vs NT	one-way ANOVA with Dunnett's post-test	0.99875
figure 2	panel b	16HBE-W1282X	ASO_478_520_-490 vs NT	one-way ANOVA with Dunnett's post-test	1
figure 2	panel b	16HBE-W1282X	ASO_478_520_-491 vs NT	one-way ANOVA with Dunnett's post-test	0.96475
figure 2	panel b	16HBE-W1282X	ASO_478_520_-492 vs NT	one-way ANOVA with Dunnett's post-test	0.96471
figure 2	panel b	16HBE-W1282X	ASO_478_520_-493 vs NT	one-way ANOVA with Dunnett's post-test	0.20827
figure 2	panel b	16HBE-W1282X	ASO_478_520_-494 vs NT	one-way ANOVA with Dunnett's post-test	0.0016
figure 2	panel b	16HBE-W1282X	ASO_478_520_-495 vs NT	one-way ANOVA with Dunnett's post-test	0.29156
figure 2	panel b	16HBE-W1282X	ASO_478_520_-496 vs NT	one-way ANOVA with Dunnett's post-test	0.10823
figure 2	panel b	16HBE-W1282X	ASO_478_520_-497 vs NT	one-way ANOVA with Dunnett's post-test	0.0038
figure 2	panel b	16HBE-W1282X	ASO_478_520_-498 vs NT	one-way ANOVA with Dunnett's post-test	0.26717
figure 2	panel b	16HBE-W1282X	ASO_478_520_-499 vs NT	one-way ANOVA with Dunnett's post-test	0.59881
figure 2	panel b	16HBE-W1282X	ASO_478_520_-500 vs NT	one-way ANOVA with Dunnett's post-test	0.11772
figure 2	panel b	16HBE-W1282X	ASO_478_520_-501 vs NT	one-way ANOVA with Dunnett's post-test	0.0664
figure 2	panel b	16HBE-W1282X	ASO_478_520_-502 vs NT	one-way ANOVA with Dunnett's post-test	0.96277
figure 2	panel b	16HBE-W1282X	ASO_478_520_-503 vs NT	one-way ANOVA with Dunnett's post-test	0.97037
figure 2	panel b	16HBE-W1282X	ASO_478_520_-504 vs NT	one-way ANOVA with Dunnett's post-test	0.94901
figure 2	panel b	16HBE-W1282X	ASO_478_520_-505 vs NT	one-way ANOVA with Dunnett's post-test	0.14426
figure 2	panel b	16HBE-W1282X	ASO_478_520_-506 vs NT	one-way ANOVA with Dunnett's post-test	0.99998
figure 2	panel b	16HBE-W1282X	ASO_478_520_-507 vs NT	one-way ANOVA with Dunnett's post-test	0.99924
figure	panel	cells	comparison	statistical test	p value
figure 2	panel c	16HBE-W1282X	all samples	one-way ANOVA	< 0.0001
figure 2	panel c	16HBE-W1282X	scramble vs NT	one-way ANOVA with Dunnett's post-test	1
figure 2	panel c	16HBE-W1282X	488_507_526 vs NT	one-way ANOVA with Dunnett's post-test	1
figure 2	panel c	16HBE-W1282X	ASO_478_494_-508 vs NT	one-way ANOVA with Dunnett's post-test	0.000111603
figure 2	panel c	16HBE-W1282X	ASO_478_494_-509 vs NT	one-way ANOVA with Dunnett's post-test	0.0279869
figure 2	panel c	16HBE-W1282X	ASO_478_494_-510 vs NT	one-way ANOVA with Dunnett's post-test	0.500817
figure 2	panel c	16HBE-W1282X	ASO_478_494_-511 vs NT	one-way ANOVA with Dunnett's post-test	0.0223131
figure 2	panel c	16HBE-W1282X	ASO_478_494_-512 vs NT	one-way ANOVA with Dunnett's post-test	0.503083
figure 2	panel c	16HBE-W1282X	ASO_478_494_-513 vs NT	one-way ANOVA with Dunnett's post-test	0.179008
figure 2	panel c	16HBE-W1282X	ASO_478_494_-514 vs NT	one-way ANOVA with Dunnett's post-test	0.000358925
figure 2	panel c	16HBE-W1282X	ASO_478_494_-515 vs NT	one-way ANOVA with Dunnett's post-test	0.236789
figure 2	panel c	16HBE-W1282X	ASO_478_494_-516 vs NT	one-way ANOVA with Dunnett's post-test	0.338965
figure 2	panel c	16HBE-W1282X	ASO_478_494_-517 vs NT	one-way ANOVA with Dunnett's post-test	0.914428
figure 2	panel c	16HBE-W1282X	ASO_478_494_-518 vs NT	one-way ANOVA with Dunnett's post-test	0.179305
figure 2	panel c	16HBE-W1282X	ASO_478_494_-519 vs NT	one-way ANOVA with Dunnett's post-test	0.316343
figure 2	panel c	16HBE-W1282X	ASO_478_494_-520 vs NT	one-way ANOVA with Dunnett's post-test	0.0711537
figure 2	panel c	16HBE-W1282X	ASO_478_494_-521 vs NT	one-way ANOVA with Dunnett's post-test	0.0988204
figure 2	panel c	16HBE-W1282X	ASO_478_494_-522 vs NT	one-way ANOVA with Dunnett's post-test	0.00169944
figure 2	panel c	16HBE-W1282X	ASO_478_494_-523 vs NT	one-way ANOVA with Dunnett's post-test	0.34168
figure 2	panel c	16HBE-W1282X	ASO_478_494_-524 vs NT	one-way ANOVA with Dunnett's post-test	0.0815937
figure 2	panel c	16HBE-W1282X	ASO_478_494_-525 vs NT	one-way ANOVA with Dunnett's post-test	0.446484
figure 2	panel c	16HBE-W1282X	ASO_478_494_-526 vs NT	one-way ANOVA with Dunnett's post-test	0.061819
figure	panel	cells	comparison	statistical test	p value	pvalue summary						.
figure 2	panel d	16HBE-W1282X	LC15-1 60 nM vs LC15-2 60nM	two-tailed Student's t	0.0432	*
figure 2	panel d	16HBE-W1282X	all samples	one-way ANOVA	< 0.0001
figure 2	panel d	16HBE-W1282X	NT vs Sc 120 nM	one-way ANOVA with Dunnett's post-test	1	ns
figure 2	panel d	16HBE-W1282X	NT vs 488 507 526 120 nM	one-way ANOVA with Dunnett's post-test	0.97763	ns
figure 2	panel d	16HBE-W1282X	NT vs CHX	one-way ANOVA with Dunnett's post-test	0.00203	**
figure 2	panel d	16HBE-W1282X	NT vs LC15-1 10nM	one-way ANOVA with Dunnett's post-test	1	ns
figure 2	panel d	16HBE-W1282X	NT vs LC15-1 60nM	one-way ANOVA with Dunnett's post-test	0.92048	ns
figure 2	panel d	16HBE-W1282X	NT vs LC15-1 120nM	one-way ANOVA with Dunnett's post-test	0.00109	**
figure 2	panel d	16HBE-W1282X	NT vs 478 494 514 10nM	one-way ANOVA with Dunnett's post-test	0.91717	ns
figure 2	panel d	16HBE-W1282X	NT vs 478 494 514 60nM	one-way ANOVA with Dunnett's post-test	0.0053	**
figure 2	panel d	16HBE-W1282X	NT vs 478 494 514 120nM	one-way ANOVA with Dunnett's post-test	0.00053	***
figure	panel	cells (G542X/R1162X)	gene	comparison	statistical test	p value	pvalue summary
figure 2	panel e	16HBE-G542X	CFTR	all samples	one-way ANOVA	0.0008
figure 2	panel e	16HBE-G542X	CFTR	NT vs Sc 120 nM	one-way ANOVA with Dunnett's post-test	0.0889	.
figure 2	panel e	16HBE-G542X	CFTR	NT vs 488 507 526 120 nM	one-way ANOVA with Dunnett's post-test	0.9964
figure 2	panel e	16HBE-G542X	CFTR	NT vs CHX	one-way ANOVA with Dunnett's post-test	0.006	**
figure 2	panel e	16HBE-G542X	CFTR	NT vs 478 494 514 120 nM	one-way ANOVA with Dunnett's post-test	0.9416
figure 2	panel e	16HBE-G542X	eIF4A2	all samples	one-way ANOVA	< 0.0001
figure 2	panel e	16HBE-G542X	eIF4A2	NT vs Sc 120 nM	one-way ANOVA with Dunnett's post-test	0.3465
figure 2	panel e	16HBE-G542X	eIF4A2	NT vs 488 507 526 120 nM	one-way ANOVA with Dunnett's post-test	0.9959
figure 2	panel e	16HBE-G542X	eIF4A2	NT vs CHX	one-way ANOVA with Dunnett's post-test	1.2e-10	***
figure 2	panel e	16HBE-G542X	eIF4A2	NT vs 478 494 514 120 nM	one-way ANOVA with Dunnett's post-test	0.9665
figure	panel	cells (G542X/R1162X)	gene	comparison	statistical test	p value	pvalue summary
figure 2	panel f	16HBE-R1162X	CFTR	all samples	one-way ANOVA	0.0007
figure 2	panel f	16HBE-R1162X	CFTR	NT vs Sc 120 nM	one-way ANOVA with Dunnett's post-test	0.93997
figure 2	panel f	16HBE-R1162X	CFTR	NT vs 488 507 526 120 nM	one-way ANOVA with Dunnett's post-test	0.99994
figure 2	panel f	16HBE-R1162X	CFTR	NT vs CHX	one-way ANOVA with Dunnett's post-test	0.00089	***
figure 2	panel f	16HBE-R1162X	CFTR	NT vs 478 494 514 120 nM	one-way ANOVA with Dunnett's post-test	0.07591	.
figure 2	panel f	16HBE-R1162X	eIF4A2	all samples	one-way ANOVA	< 0.0001
figure 2	panel f	16HBE-R1162X	eIF4A2	NT vs Sc 120 nM	one-way ANOVA with Dunnett's post-test	0.9219
figure 2	panel f	16HBE-R1162X	eIF4A2	NT vs 488 507 526 120 nM	one-way ANOVA with Dunnett's post-test	0.862
figure 2	panel f	16HBE-R1162X	eIF4A2	NT vs CHX	one-way ANOVA with Dunnett's post-test	1.9e-13	***
figure 2	panel f	16HBE-R1162X	eIF4A2	NT vs 478 494 514 120 nM	one-way ANOVA with Dunnett's post-test	0.997
figure	panel	cells	comparison	statistical test	p value	pvalue summary
figure 2	panel g	16HBE-W1282X	all samples	one-way ANOVA	< 0.0001
figure 2	panel g	16HBE-W1282X	NT vs SC 120nM/60pmol	one-way ANOVA with Dunnett's post-test	0.9901	ns
figure 2	panel g	16HBE-W1282X	NT vs CC15 120nM/60pmol	one-way ANOVA with Dunnett's post-test	1	ns
figure 2	panel g	16HBE-W1282X	NT vs LC15-1 (40:40:40)	one-way ANOVA with Dunnett's post-test	2.6e-08	***
figure 2	panel g	16HBE-W1282X	NT vs (120:0:0)	one-way ANOVA with Dunnett's post-test	0.2547	ns
figure 2	panel g	16HBE-W1282X	NT vs (0:120:0)	one-way ANOVA with Dunnett's post-test	0.062	ns
figure 2	panel g	16HBE-W1282X	NT vs (0:0:120)	one-way ANOVA with Dunnett's post-test	0.8022	ns
figure 2	panel g	16HBE-W1282X	NT vs (60:60:0)	one-way ANOVA with Dunnett's post-test	0.0171	*
figure 2	panel g	16HBE-W1282X	NT vs (60:0:60)	one-way ANOVA with Dunnett's post-test	1	ns
figure 2	panel g	16HBE-W1282X	NT vs (0:60:60)	one-way ANOVA with Dunnett's post-test	0.784	ns
figure	panel	cells	comparison	statistical test	p value	pvalue summary
figure 2	panel h	16HBE-W1282X	all samples	one-way ANOVA	< 0.0001
figure 2	panel h	16HBE-W1282X	NT vs LC15-1-10-10-10	one-way ANOVA with Dunnett's post-test	1
figure 2	panel h	16HBE-W1282X	NT vs LC15-1-20-20-20	one-way ANOVA with Dunnett's post-test	0.04217	*
figure 2	panel h	16HBE-W1282X	NT vs LC15-1-40-20-10	one-way ANOVA with Dunnett's post-test	0.00091	***
figure 2	panel h	16HBE-W1282X	NT vs LC15-1-40-10-20	one-way ANOVA with Dunnett's post-test	0.11324
figure 2	panel h	16HBE-W1282X	NT vs LC15-1-20-40-10	one-way ANOVA with Dunnett's post-test	0.00144	**
figure 2	panel h	16HBE-W1282X	NT vs LC15-1-10-40-20	one-way ANOVA with Dunnett's post-test	6.1e-06	***
figure 2	panel h	16HBE-W1282X	NT vs LC15-1-20-10-40	one-way ANOVA with Dunnett's post-test	0.17777
figure 2	panel h	16HBE-W1282X	NT vs LC15-1-10-20-40	one-way ANOVA with Dunnett's post-test	0.02926	*
figure 2	panel h	16HBE-W1282X	NT vs LC15-1-40-20-20	one-way ANOVA with Dunnett's post-test	0.00019	***
figure 2	panel h	16HBE-W1282X	NT vs LC15-1-20-40-20	one-way ANOVA with Dunnett's post-test	0.00079	***
figure 2	panel h	16HBE-W1282X	NT vs LC15-1-20-20-40	one-way ANOVA with Dunnett's post-test	3.3e-08	***
figure 2	panel h	16HBE-W1282X	NT vs LC15-1-10-40-40	one-way ANOVA with Dunnett's post-test	1.7e-07	***
figure 2	panel h	16HBE-W1282X	NT vs LC15-1-40-10-40	one-way ANOVA with Dunnett's post-test	0.00411	**
figure 2	panel h	16HBE-W1282X	NT vs LC15-1-40-40-10	one-way ANOVA with Dunnett's post-test	0.00013	***
figure 2	panel h	16HBE-W1282X	NT vs LC15-1-20-40-40	one-way ANOVA with Dunnett's post-test	2.3e-09	***
figure 2	panel h	16HBE-W1282X	NT vs LC15-1-40-20-40	one-way ANOVA with Dunnett's post-test	1.3e-05	***
figure 2	panel h	16HBE-W1282X	NT vs LC15-1-40-40-20	one-way ANOVA with Dunnett's post-test	1.3e-05	***
figure 2	panel h	16HBE-W1282X	NT vs Sc15	one-way ANOVA with Dunnett's post-test	1
figure 2	panel h	16HBE-W1282X	NT vs CC15	one-way ANOVA with Dunnett's post-test	1
figure 2	panel h	16HBE-W1282X	NT vs LC15-1-40-40-40	one-way ANOVA with Dunnett's post-test	2.3e-08	***
figure 2	panel h	16HBE-W1282X	LC15-40-20-10 vs LC15-10-40-20	one-way ANOVA with Dunnett's post-test	0.516236	ns
figure 2	panel h	16HBE-W1282X	LC15-40-10-20 vs LC15-10-40-20	one-way ANOVA with Dunnett's post-test	0.0362627	*
figure 2	panel h	16HBE-W1282X	LC15-20-40-10 vs LC15-10-40-20	one-way ANOVA with Dunnett's post-test	0.433228	ns
figure 2	panel h	16HBE-W1282X	LC15-20-10-40 vs LC15-10-40-20	one-way ANOVA with Dunnett's post-test	0.0251603	*
figure 2	panel h	16HBE-W1282X	LC15-10-20-40 vs LC15-10-40-20	one-way ANOVA with Dunnett's post-test	0.0913705	ns
main figure	Suppl fig	cells	comparison (vs. isoforms of LC15-1 (40-40-40))	statistical test	p value	pvalue summary
figure 2i	figure S8c	FL	NT	one-way ANOVA with Dunnett's post-test	0	***
figure 2i	figure S8c	FL	CHX	one-way ANOVA with Dunnett's post-test	0	***
figure 2i	figure S8c	FL	Sc	one-way ANOVA with Dunnett's post-test	0	***
figure 2i	figure S8c	FL	Ctrl_cocktail	one-way ANOVA with Dunnett's post-test	0	***
figure 2i	figure S8c	FL	LC15-1_(40-40-10)	one-way ANOVA with Dunnett's post-test	0.135561	ns
figure 2i	figure S8c	FL	LC15-1_(40-40-20)	one-way ANOVA with Dunnett's post-test	0.125933	ns
figure 2i	figure S8c	FL	LC15-1_(40-10-40)	one-way ANOVA with Dunnett's post-test	0.0193626	*
figure 2i	figure S8c	FL	LC15-1_(40-20-40)	one-way ANOVA with Dunnett's post-test	0.71323	ns
figure 2i	figure S8c	FL	LC15-1_(10-40-40)	one-way ANOVA with Dunnett's post-test	0.225403	ns
figure 2i	figure S8c	FL	LC15-1_(20-40-40)	one-way ANOVA with Dunnett's post-test	1	ns
figure 2i	figure S8c	FL	LC15-1_(40-10-10)	one-way ANOVA with Dunnett's post-test	4.74017e-09	***
figure 2i	figure S8c	FL	LC15-1_(40-20-20)	one-way ANOVA with Dunnett's post-test	0.00154414	**
figure 2i	figure S8c	FL	LC15-1_(10-40-10)	one-way ANOVA with Dunnett's post-test	8.47999e-09	***
figure 2i	figure S8c	FL	LC15-1_(20-40-20)	one-way ANOVA with Dunnett's post-test	0.0146133	*
figure 2i	figure S8c	FL	LC15-1_(10-10-40)	one-way ANOVA with Dunnett's post-test	5.55112e-13	***
figure 2i	figure S8c	FL	LC15-1_(20-20-40)	one-way ANOVA with Dunnett's post-test	8.87551e-05	***
figure 2i	figure S8c	FL	LC15-1_(10-20-40)	one-way ANOVA with Dunnett's post-test	3.17077e-07	***
figure 2i	figure S8c	FL	LC15-1_(20-10-40)	one-way ANOVA with Dunnett's post-test	5.82423e-13	***
figure 2i	figure S8c	FL	LC15-1_(10-40-20)	one-way ANOVA with Dunnett's post-test	3.94044e-06	***
figure 2i	figure S8c	FL	LC15-1_(20-40-10)	one-way ANOVA with Dunnett's post-test	1.97433e-05	***
figure 2i	figure S8c	FL	LC15-1_(40-10-20)	one-way ANOVA with Dunnett's post-test	6.33937e-14	***
figure 2i	figure S8c	FL	LC15-1_(40-20-10)	one-way ANOVA with Dunnett's post-test	4.23589e-10	***
figure 2i	figure S8c	FL	LC15-1_(10-10-10)	one-way ANOVA with Dunnett's post-test	1.21381e-12	***
figure 2i	figure S8c	FL	LC15-1_(120-0-0)	one-way ANOVA with Dunnett's post-test	1.03089e-11	***
figure 2i	figure S8c	FL	LC15-1_(0-120-0)	one-way ANOVA with Dunnett's post-test	0	***
figure 2i	figure S8c	FL	LC15-1_(0-0-120)	one-way ANOVA with Dunnett's post-test	0	***
figure 2i	figure S8c	FL	LC15-1_(60-60-0)	one-way ANOVA with Dunnett's post-test	4.98258e-05	***
figure 2i	figure S8c	FL	LC15-1_(60-0-60)	one-way ANOVA with Dunnett's post-test	0	***
figure 2i	figure S8c	FL	LC15-1_(0-60-60)	one-way ANOVA with Dunnett's post-test	0	***
figure 2i	figure S8c	d24	LC15-1_(40-40-40)	one-way ANOVA with Dunnett's post-test	1	ns
figure 2i	figure S8c	d24	Ctrl_cocktail	one-way ANOVA with Dunnett's post-test	0	***
figure 2i	figure S8c	d24	LC15-1_(40-40-10)	one-way ANOVA with Dunnett's post-test	1	ns
figure 2i	figure S8c	d24	LC15-1_(40-40-20)	one-way ANOVA with Dunnett's post-test	0.905213	ns
figure 2i	figure S8c	d24	LC15-1_(40-10-40)	one-way ANOVA with Dunnett's post-test	0.94987	ns
figure 2i	figure S8c	d24	LC15-1_(40-20-40)	one-way ANOVA with Dunnett's post-test	1	ns
figure 2i	figure S8c	d24	LC15-1_(10-40-40)	one-way ANOVA with Dunnett's post-test	0.301089	ns
figure 2i	figure S8c	d24	LC15-1_(20-40-40)	one-way ANOVA with Dunnett's post-test	0.929514	ns
figure 2i	figure S8c	d24	LC15-1_(40-10-10)	one-way ANOVA with Dunnett's post-test	0.999999	ns
figure 2i	figure S8c	d24	LC15-1_(40-20-20)	one-way ANOVA with Dunnett's post-test	0.999918	ns
figure 2i	figure S8c	d24	LC15-1_(10-40-10)	one-way ANOVA with Dunnett's post-test	0.00291076	**
figure 2i	figure S8c	d24	LC15-1_(20-40-20)	one-way ANOVA with Dunnett's post-test	0.786359	ns
figure 2i	figure S8c	d24	LC15-1_(10-10-40)	one-way ANOVA with Dunnett's post-test	0.000170368	***
figure 2i	figure S8c	d24	LC15-1_(20-20-40)	one-way ANOVA with Dunnett's post-test	0.956268	ns
figure 2i	figure S8c	d24	LC15-1_(10-20-40)	one-way ANOVA with Dunnett's post-test	0.0174564	*
figure 2i	figure S8c	d24	LC15-1_(20-10-40)	one-way ANOVA with Dunnett's post-test	0.0937347	ns
figure 2i	figure S8c	d24	LC15-1_(10-40-20)	one-way ANOVA with Dunnett's post-test	0.162444	ns
figure 2i	figure S8c	d24	LC15-1_(20-40-10)	one-way ANOVA with Dunnett's post-test	0.999988	ns
figure 2i	figure S8c	d24	LC15-1_(40-10-20)	one-way ANOVA with Dunnett's post-test	0.997531	ns
figure 2i	figure S8c	d24	LC15-1_(40-20-10)	one-way ANOVA with Dunnett's post-test	1	ns
figure 2i	figure S8c	d24	LC15-1_(10-10-10)	one-way ANOVA with Dunnett's post-test	1	ns
figure 2i	figure S8c	d24	LC15-1_(120-0-0)	one-way ANOVA with Dunnett's post-test	0.192901	ns
figure 2i	figure S8c	d24	LC15-1_(0-0-120)	one-way ANOVA with Dunnett's post-test	2.06881e-11	***
figure 2i	figure S8c	d24	LC15-1_(60-60-0)	one-way ANOVA with Dunnett's post-test	0.0974252	ns
figure 2i	figure S8c	d24	LC15-1_(60-0-60)	one-way ANOVA with Dunnett's post-test	1.44275e-05	***
figure 2i	figure S8c	d25	LC15-1_(40-40-40)	one-way ANOVA with Dunnett's post-test	1	ns
figure 2i	figure S8c	d25	NT	one-way ANOVA with Dunnett's post-test	0	***
figure 2i	figure S8c	d25	CHX	one-way ANOVA with Dunnett's post-test	0	***
figure 2i	figure S8c	d25	Sc	one-way ANOVA with Dunnett's post-test	0	***
figure 2i	figure S8c	d25	Ctrl_cocktail	one-way ANOVA with Dunnett's post-test	0	***
figure 2i	figure S8c	d25	LC15-1_(40-40-10)	one-way ANOVA with Dunnett's post-test	0.999897	ns
figure 2i	figure S8c	d25	LC15-1_(40-40-20)	one-way ANOVA with Dunnett's post-test	0.965997	ns
figure 2i	figure S8c	d25	LC15-1_(40-10-40)	one-way ANOVA with Dunnett's post-test	0.0674685	ns
figure 2i	figure S8c	d25	LC15-1_(40-20-40)	one-way ANOVA with Dunnett's post-test	0.942553	ns
figure 2i	figure S8c	d25	LC15-1_(10-40-40)	one-way ANOVA with Dunnett's post-test	1	ns
figure 2i	figure S8c	d25	LC15-1_(20-40-40)	one-way ANOVA with Dunnett's post-test	1	ns
figure 2i	figure S8c	d25	LC15-1_(40-10-10)	one-way ANOVA with Dunnett's post-test	2.04437e-06	***
figure 2i	figure S8c	d25	LC15-1_(40-20-20)	one-way ANOVA with Dunnett's post-test	4.96744e-05	***
figure 2i	figure S8c	d25	LC15-1_(10-40-10)	one-way ANOVA with Dunnett's post-test	0.000631853	***
figure 2i	figure S8c	d25	LC15-1_(20-40-20)	one-way ANOVA with Dunnett's post-test	0.150031	ns
figure 2i	figure S8c	d25	LC15-1_(10-10-40)	one-way ANOVA with Dunnett's post-test	4.35503e-05	***
figure 2i	figure S8c	d25	LC15-1_(20-20-40)	one-way ANOVA with Dunnett's post-test	0.000702956	***
figure 2i	figure S8c	d25	LC15-1_(10-20-40)	one-way ANOVA with Dunnett's post-test	0.00599169	**
figure 2i	figure S8c	d25	LC15-1_(20-10-40)	one-way ANOVA with Dunnett's post-test	1.5675e-05	***
figure 2i	figure S8c	d25	LC15-1_(10-40-20)	one-way ANOVA with Dunnett's post-test	0.096271	ns
figure 2i	figure S8c	d25	LC15-1_(20-40-10)	one-way ANOVA with Dunnett's post-test	0.000327526	***
figure 2i	figure S8c	d25	LC15-1_(40-10-20)	one-way ANOVA with Dunnett's post-test	3.62157e-10	***
figure 2i	figure S8c	d25	LC15-1_(40-20-10)	one-way ANOVA with Dunnett's post-test	1.16938e-06	***
figure 2i	figure S8c	d25	LC15-1_(10-10-10)	one-way ANOVA with Dunnett's post-test	1.26173e-07	***
figure 2i	figure S8c	d25	LC15-1_(120-0-0)	one-way ANOVA with Dunnett's post-test	0.000481699	***
figure 2i	figure S8c	d25	LC15-1_(0-120-0)	one-way ANOVA with Dunnett's post-test	0.999266	ns
figure 2i	figure S8c	d25	LC15-1_(0-0-120)	one-way ANOVA with Dunnett's post-test	0	***
figure 2i	figure S8c	d25	LC15-1_(60-60-0)	one-way ANOVA with Dunnett's post-test	0.348286	ns
figure 2i	figure S8c	d25	LC15-1_(60-0-60)	one-way ANOVA with Dunnett's post-test	0	***
figure 2i	figure S8c	d25	LC15-1_(0-60-60)	one-way ANOVA with Dunnett's post-test	0.0578819	ns
figure 2i	figure S8c	d24_25	LC15-1_(40-40-40)	one-way ANOVA with Dunnett's post-test	1	ns
figure 2i	figure S8c	d24_25	LC15-1_(40-40-10)	one-way ANOVA with Dunnett's post-test	0.386775	ns
figure 2i	figure S8c	d24_25	LC15-1_(40-40-20)	one-way ANOVA with Dunnett's post-test	0.000340158	***
figure 2i	figure S8c	d24_25	LC15-1_(40-10-40)	one-way ANOVA with Dunnett's post-test	3.97226e-06	***
figure 2i	figure S8c	d24_25	LC15-1_(40-20-40)	one-way ANOVA with Dunnett's post-test	4.31862e-05	***
figure 2i	figure S8c	d24_25	LC15-1_(10-40-40)	one-way ANOVA with Dunnett's post-test	3.87363e-08	***
figure 2i	figure S8c	d24_25	LC15-1_(20-40-40)	one-way ANOVA with Dunnett's post-test	0.0500481	ns
figure 2i	figure S8c	d24_25	LC15-1_(40-10-10)	one-way ANOVA with Dunnett's post-test	3.28618e-10	***
figure 2i	figure S8c	d24_25	LC15-1_(40-20-20)	one-way ANOVA with Dunnett's post-test	0.000536506	***
figure 2i	figure S8c	d24_25	LC15-1_(10-40-10)	one-way ANOVA with Dunnett's post-test	4.28298e-10	***
figure 2i	figure S8c	d24_25	LC15-1_(20-40-20)	one-way ANOVA with Dunnett's post-test	2.46402e-05	***
figure 2i	figure S8c	d24_25	LC15-1_(10-10-40)	one-way ANOVA with Dunnett's post-test	2.22045e-16	***
figure 2i	figure S8c	d24_25	LC15-1_(20-20-40)	one-way ANOVA with Dunnett's post-test	1.20527e-06	***
figure 2i	figure S8c	d24_25	LC15-1_(10-20-40)	one-way ANOVA with Dunnett's post-test	9.6414e-12	***
figure 2i	figure S8c	d24_25	LC15-1_(20-10-40)	one-way ANOVA with Dunnett's post-test	4.58522e-14	***
figure 2i	figure S8c	d24_25	LC15-1_(10-40-20)	one-way ANOVA with Dunnett's post-test	2.20984e-11	***
figure 2i	figure S8c	d24_25	LC15-1_(20-40-10)	one-way ANOVA with Dunnett's post-test	1.8041e-07	***
figure 2i	figure S8c	d24_25	LC15-1_(40-10-20)	one-way ANOVA with Dunnett's post-test	9.31588e-13	***
figure 2i	figure S8c	d24_25	LC15-1_(40-20-10)	one-way ANOVA with Dunnett's post-test	5.21267e-09	***
figure 2i	figure S8c	d24_25	LC15-1_(10-10-10)	one-way ANOVA with Dunnett's post-test	1.25933e-08	***
figure 2i	figure S8c	d24_25	LC15-1_(120-0-0)	one-way ANOVA with Dunnett's post-test	8.48432e-13	***
figure 2i	figure S8c	d24_25	LC15-1_(0-120-0)	one-way ANOVA with Dunnett's post-test	0	***
figure 2i	figure S8c	d24_25	LC15-1_(60-60-0)	one-way ANOVA with Dunnett's post-test	7.64153e-05	***
figure 2i	figure S8c	d24_25	LC15-1_(60-0-60)	one-way ANOVA with Dunnett's post-test	0	***
figure 2i	figure S8c	d24_25	LC15-1_(0-60-60)	one-way ANOVA with Dunnett's post-test	0	***
figure 2i	figure S8c	d24_25_26	LC15-1_(40-40-40)	one-way ANOVA with Dunnett's post-test	1	ns
figure 2i	figure S8c	d24_25_26	LC15-1_(40-40-10)	one-way ANOVA with Dunnett's post-test	0.00206675	**
figure 2i	figure S8c	d24_25_26	LC15-1_(40-40-20)	one-way ANOVA with Dunnett's post-test	0.894043	ns
figure 2i	figure S8c	d24_25_26	LC15-1_(40-10-40)	one-way ANOVA with Dunnett's post-test	0.158171	ns
figure 2i	figure S8c	d24_25_26	LC15-1_(40-20-40)	one-way ANOVA with Dunnett's post-test	0.00563329	**
figure 2i	figure S8c	d24_25_26	LC15-1_(10-40-40)	one-way ANOVA with Dunnett's post-test	0.0214482	*
figure 2i	figure S8c	d24_25_26	LC15-1_(20-40-40)	one-way ANOVA with Dunnett's post-test	0.0104588	*
figure 2i	figure S8c	d24_25_26	LC15-1_(40-10-10)	one-way ANOVA with Dunnett's post-test	0.991351	ns
figure 2i	figure S8c	d24_25_26	LC15-1_(40-20-20)	one-way ANOVA with Dunnett's post-test	2.44403e-05	***
figure 2i	figure S8c	d24_25_26	LC15-1_(10-40-10)	one-way ANOVA with Dunnett's post-test	0.296124	ns
figure 2i	figure S8c	d24_25_26	LC15-1_(20-40-20)	one-way ANOVA with Dunnett's post-test	0.0361855	*
figure 2i	figure S8c	d24_25_26	LC15-1_(10-10-40)	one-way ANOVA with Dunnett's post-test	0.979619	ns
figure 2i	figure S8c	d24_25_26	LC15-1_(20-20-40)	one-way ANOVA with Dunnett's post-test	0.0082028	**
figure 2i	figure S8c	d24_25_26	LC15-1_(10-20-40)	one-way ANOVA with Dunnett's post-test	0.0187579	*
figure 2i	figure S8c	d24_25_26	LC15-1_(20-10-40)	one-way ANOVA with Dunnett's post-test	0.999993	ns
figure 2i	figure S8c	d24_25_26	LC15-1_(10-40-20)	one-way ANOVA with Dunnett's post-test	1	ns
figure 2i	figure S8c	d24_25_26	LC15-1_(20-40-10)	one-way ANOVA with Dunnett's post-test	0.0192317	*
figure 2i	figure S8c	d24_25_26	LC15-1_(40-10-20)	one-way ANOVA with Dunnett's post-test	0.20626	ns
figure 2i	figure S8c	d24_25_26	LC15-1_(40-20-10)	one-way ANOVA with Dunnett's post-test	1	ns
figure 2i	figure S8c	d24_25_26	LC15-1_(10-10-10)	one-way ANOVA with Dunnett's post-test	0.899258	ns
figure 2i	figure S8c	d24_25_26	LC15-1_(120-0-0)	one-way ANOVA with Dunnett's post-test	0.994996	ns
figure 2i	figure S8c	d24_25_26	LC15-1_(60-60-0)	one-way ANOVA with Dunnett's post-test	0.241776	ns
figure	panel	cells	comparison	statistical test	p value	pvalue summary
figure 3	panel b	16HBE-W1282X	Tukey's Multiple Comparison Test	one-way ANOVA	< 0.0001
figure 3	panel b	16HBE-W1282X	NT vs 210nM Sc15	one-way ANOVA with Tukey's post-test	0.402	ns
figure 3	panel b	16HBE-W1282X	210nM Sc15 vs 210nM LC15-1	one-way ANOVA with Tukey's post-test	8.14e-05	***
figure 3	panel b	16HBE-W1282X	210nM Sc15 vs 210nM LC15-1 + 5uM VX809	one-way ANOVA with Tukey's post-test	5.56e-06	***
figure 3	panel b	16HBE-W1282X	210nM LC15-1 vs 210nM LC15-1 + 5uM VX809	one-way ANOVA with Tukey's post-test	0.0186	*
figure	panel	cells	comparison	statistical test	p value
figure 4	panel c	16HBE-GFP-P2A	16HBE-GFP-P2A-WT vs W1282X	two-tailed Student's t	0.9835
figure	panel	cells	comparison	statistical test	p value
figure 4	panel e	16HBE-P2A + dox	all samples	one-way ANOVA	7.26e-10
figure 4	panel e	16HBE-P2A + dox	WT (20-30) vs WT (30-40)	one-way ANOVA with Tukey's post-test	3.60751e-06
figure 4	panel e	16HBE-P2A + dox	W1282X (20-30) vs W1282X (30-40)	one-way ANOVA with Tukey's post-test	3.2477e-05
figure 4	panel e	16HBE-P2A + dox	WT (20-30) vs W1282X (20-30)	one-way ANOVA with Tukey's post-test	1.87505e-08
figure 4	panel e	16HBE-P2A + dox	WT (30-40) vs W1282X (30-40)	one-way ANOVA with Tukey's post-test	1.04003e-08
figure	panel	cells	comparison	statistical test	p value
figure 4	panel g	16HBE-P2A + nodox	all samples	one-way ANOVA	0.00106
figure 4	panel g	16HBE-P2A + nodox	WT (20-30) vs WT (30-40)	one-way ANOVA with Tukey's post-test	0.339991	ns
figure 4	panel g	16HBE-P2A + nodox	W1282X (20-30) vs W1282X (30-40)	one-way ANOVA with Tukey's post-test	0.4508	ns
figure 4	panel g	16HBE-P2A + nodox	WT (20-30) vs W1282X (20-30)	one-way ANOVA with Tukey's post-test	0.00970693	**
figure 4	panel g	16HBE-P2A + nodox	WT (30-40) vs W1282X (30-40)	one-way ANOVA with Tukey's post-test	0.00712786	**
figure	panel	cells	comparison	statistical test	p value
figure 5	panel b	16HBE-W1282X	Sc15 vs LC15-2 (VX-809)	two-tailed Student's t	0.0461	*
figure 5	panel b	16HBE-W1282X	Sc15 vs LC15-2 (Trikafta)	two-tailed Student's t	0.0001	***
figure 5	panel b	16HBE-W1282X	NT + G418 (VX-809)	two-tailed Student's t	0.001	**
figure 5	panel b	16HBE-W1282X	Sc18 vs Sc18 +G418 (VX-809)	two-tailed Student's t	0.0388	*
figure 5	panel b	16HBE-W1282X	NT vs Sc18 (VX-809)	two-tailed Student's t	0.1554	ns
figure 5	panel b	16HBE-W1282X	G418 vs Sc18 + G418 (VX-809)	two-tailed Student's t	0.0033	**
figure 5	panel b	16HBE-W1282X	Sc18 vs LC18 (VX-809)	two-tailed Student's t	0.0027	**
figure 5	panel b	16HBE-W1282X	Sc18 + G418 vs LC18 + G418 (VX-809)	two-tailed Student's t	0.0164	*
figure 5	panel b	16HBE-W1282X	LC18 vs LC18 + G418 (VX-809)	two-tailed Student's t	0.3756	ns
figure 5	panel b	16HBE-W1282X	LC18 + 200 G418 vs LC18 + 600 G418 (VX-809)	two-tailed Student's t	0.0027	**
figure	panel	cells	comparison	statistical test	p value
fig S1	panel b	U2OS pWT-IVS24	CHX-Dox	one-way ANOVA with Tukey's post-test	0.0769831	ns
fig S1	panel b	U2OS pWT-IVS24	Dox-NT	one-way ANOVA with Tukey's post-test	0.00113594	**
fig S1	panel c	U2OS pW1282X-IVS23	CHX-Dox	one-way ANOVA with Tukey's post-test	0.670278	ns
fig S1	panel c	U2OS pW1282X-IVS23	Dox-NT	one-way ANOVA with Tukey's post-test	0.000542034	***
fig S1	panel d	U2OS pW1282X-IVS24	CHX-Dox	one-way ANOVA with Tukey's post-test	0.000110536	***
fig S1	panel d	U2OS pW1282X-IVS24	Dox-NT	one-way ANOVA with Tukey's post-test	0.980481	ns
fig S1	panel e	U2OS pW1282X-IVS25	CHX-NT	one-way ANOVA with Tukey's post-test	6.75403e-09	***
fig S1	panel e	U2OS pW1282X-IVS25	NT-Dox	one-way ANOVA with Tukey's post-test	4.27418e-05	***
fig S1	panel f	U2OS pW1282X-IVS26	CHX-NT	one-way ANOVA with Tukey's post-test	2.15171e-05	***
fig S1	panel f	U2OS pW1282X-IVS26	NT-Dox	one-way ANOVA with Tukey's post-test	0.0224464	*
figure	panel	cells	comparison	statistical test	p value
fig S2	panel f	U2OS pW1282X-IVS24	18nM H26 vs 54 nM H26	one-way ANOVA with Tukey's post-test	0.992533	ns
fig S2	panel f	U2OS pW1282X-IVS24	6nM c478 vs 54 nM H26	one-way ANOVA with Tukey's post-test	0.00224324	**
fig S2	panel f	U2OS pW1282X-IVS24	18nM c478 vs 54 nM H26	one-way ANOVA with Tukey's post-test	0.000406386	***
fig S2	panel f	U2OS pW1282X-IVS24	54nM c478 vs 54 nM H26	one-way ANOVA with Tukey's post-test	7.55676e-05	***
fig S2	panel g	U2OS pW1282X-IVS25	100 nM c496 vs 100 M33	one-way ANOVA with Tukey's post-test	0.0316981	*
fig S2	panel g	U2OS pW1282X-IVS25	100nM c496 vs 5nM c496	one-way ANOVA with Tukey's post-test	0.00725382	**
fig S2	panel g	U2OS pW1282X-IVS25	50nM c496 vs 15nM c496	one-way ANOVA with Tukey's post-test	0.998305	ns
fig S2	panel g	U2OS pW1282X-IVS25	100nM c496 vs 15nM c496	one-way ANOVA with Tukey's post-test	0.579523	ns
fig S2	panel g	U2OS pW1282X-IVS25	100nM c496 vs 50nM c496	one-way ANOVA with Tukey's post-test	0.891769	ns
fig S2	panel g	U2OS pW1282X-IVS25	100nM c496 vs Dox	one-way ANOVA with Tukey's post-test	0.00169776	**
fig S2	panel g	U2OS pW1282X-IVS25	100nM c507 vs 100nM M33	one-way ANOVA with Tukey's post-test	0.896794	ns
fig S2	panel g	U2OS pW1282X-IVS25	CHX vs Dox	one-way ANOVA with Tukey's post-test	4.00436e-05	***
fig S2	panel g	U2OS pW1282X-IVS25	100nM M33 vs Dox	one-way ANOVA with Tukey's post-test	0.759948	ns
fig S2	panel h	U2OS pW1282X-IVS26	CHX-Dox	one-way ANOVA with Tukey's post-test	0.000100072	***
fig S2	panel h	U2OS pW1282X-IVS26	100nM 690-Dox	one-way ANOVA with Tukey's post-test	0.258048	ns
fig S2	panel h	U2OS pW1282X-IVS26	100nM 526-Dox	one-way ANOVA with Tukey's post-test	0.110322	ns
fig S2	panel h	U2OS pW1282X-IVS26	50nM 515-100nM M33	one-way ANOVA with Tukey's post-test	0.0179198	*
fig S2	panel h	U2OS pW1282X-IVS26	50nM 515-5nM 515	one-way ANOVA with Tukey's post-test	0.0126382	*
fig S2	panel h	U2OS pW1282X-IVS26	50nM 515-15nM 515	one-way ANOVA with Tukey's post-test	0.999934	ns
fig S2	panel h	U2OS pW1282X-IVS26	100nM 515-50nM 515	one-way ANOVA with Tukey's post-test	0.939112	ns
figure	panel	cells	comparison	statistical test	p value
fig S3	na	DLD1-W1282X	NT-120nM Sc15	one-way ANOVA with Tukey's post-test	1	ns
fig S3	na	DLD1-W1282X	478+515+489 120nM (40 nM each)-NT	one-way ANOVA with Tukey's post-test	0.0484279	*
fig S3	na	DLD1-W1282X	478+515+490 120nM (40 nM each)-NT	one-way ANOVA with Tukey's post-test	0.338004	ns
fig S3	na	DLD1-W1282X	478+515+491 120nM (40 nM each)-NT	one-way ANOVA with Tukey's post-test	0.0427004	*
fig S3	na	DLD1-W1282X	478+515+492 120nM (40 nM each)-NT	one-way ANOVA with Tukey's post-test	0.0089513	**
fig S3	na	DLD1-W1282X	478+515+493 120nM (40 nM each)-NT	one-way ANOVA with Tukey's post-test	0.0221359	*
fig S3	na	DLD1-W1282X	478+515+494 120nM (40 nM each)-NT	one-way ANOVA with Tukey's post-test	0.0377911	*
fig S3	na	DLD1-W1282X	478+515+495 120nM (40 nM each)-NT	one-way ANOVA with Tukey's post-test	0.00553108	**
fig S3	na	DLD1-W1282X	478+515+496 120nM (40 nM each)-NT	one-way ANOVA with Tukey's post-test	0.269794	ns
fig S3	na	DLD1-W1282X	478+515+497 120nM (40 nM each)-NT	one-way ANOVA with Tukey's post-test	0.0100899	*
fig S3	na	DLD1-W1282X	478+515+498 120nM (40 nM each)-NT	one-way ANOVA with Tukey's post-test	0.00029074	***
fig S3	na	DLD1-W1282X	478+515+499 120nM (40 nM each)-NT	one-way ANOVA with Tukey's post-test	0.0344077	*
fig S3	na	DLD1-W1282X	478+515+500 120nM (40 nM each)-NT	one-way ANOVA with Tukey's post-test	2.47861e-06	***
fig S3	na	DLD1-W1282X	478+515+505 120nM (40 nM each)-NT	one-way ANOVA with Tukey's post-test	9.85321e-05	***
fig S3	na	DLD1-W1282X	478+515+506 120nM (40 nM each)-NT	one-way ANOVA with Tukey's post-test	0.153542	ns
figure	genes	cells	comparison	statistical test	p value
fig S4	CFTR	16HBE-W1282X	Sc18 vs LC18	two-tailed Student's t-test	0.000111	***
fig S4	eIF4A2	16HBE-W1282X	Sc18 vs LC18	two-tailed Student's t-test	0.995	ns
fig S4	SRSF2	16HBE-W1282X	Sc18 vs LC18	two-tailed Student's t-test	0.958	ns
figure	panel	cells	comparison	statistical test	p value
fig S5	na	DLD1-W1282X	Sc15-NT	one-way ANOVA with Dunnett's post-test	0.999979	ns
fig S5	na	DLD1-W1282X	CC15-ASO_488-507-526-NT	one-way ANOVA with Dunnett's post-test	0.999996	ns
fig S5	na	DLD1-W1282X	CHX-NT	one-way ANOVA with Dunnett's post-test	3.25236e-06	***
fig S5	na	DLD1-W1282X	ASO_495-NT	one-way ANOVA with Dunnett's post-test	0.539816	ns
fig S5	na	DLD1-W1282X	ASO_478-495-NT	one-way ANOVA with Dunnett's post-test	0.0211047	*
fig S5	na	DLD1-W1282X	ASO_495-515-NT	one-way ANOVA with Dunnett's post-test	0.981844	ns
fig S5	na	DLD1-W1282X	ASO_478-495-515-NT	one-way ANOVA with Dunnett's post-test	0.00012153	***
figure	panel	cells	comparison	statistical test	p value
fig S6	panel a	16HBE-W1282X	10 vs 0	one-way ANOVA with Tukey's post-test	0.0279825	*
fig S6	panel a	16HBE-W1282X	20 vs 0	one-way ANOVA with Tukey's post-test	0.00430307	**
fig S6	panel a	16HBE-W1282X	40 vs 0	one-way ANOVA with Tukey's post-test	0.00319096	**
fig S6	panel a	16HBE-W1282X	20 vs 10	one-way ANOVA with Tukey's post-test	0.773116	ns
fig S6	panel a	16HBE-W1282X	40 vs 10	one-way ANOVA with Tukey's post-test	0.704182	ns
fig S6	panel a	16HBE-W1282X	40 vs 20	one-way ANOVA with Tukey's post-test	0.999781	ns
fig S6	panel b	16HBE-W1282X	10 vs 0	one-way ANOVA with Tukey's post-test	0.162818	ns
fig S6	panel b	16HBE-W1282X	20 vs 0	one-way ANOVA with Tukey's post-test	0.000292669	***
fig S6	panel b	16HBE-W1282X	40 vs 0	one-way ANOVA with Tukey's post-test	4.03997e-06	***
fig S6	panel b	16HBE-W1282X	20 vs 10	one-way ANOVA with Tukey's post-test	0.00260662	**
fig S6	panel b	16HBE-W1282X	40 vs 10	one-way ANOVA with Tukey's post-test	1.5831e-06	***
fig S6	panel b	16HBE-W1282X	40 vs 20	one-way ANOVA with Tukey's post-test	0.118422	ns
figure	panel	isoform	comparison	statistical test	p value
fig S8	panel c	fl, d24, d25, d24-25, d24-25-26	see above (fig 2i & S8c)	see above (fig 2i & S8c)	see above (fig 2i & S8c)
fig S8	panel d	fl	NT vs LC18-40-40-40	one-way ANOVA with Dunnett's post-test	6.45173e-06	***
fig S8	panel d	fl	CHX vs LC18-40-40-40	one-way ANOVA with Dunnett's post-test	1.37854e-07	***
fig S8	panel d	fl	Sc18 vs LC18-40-40-40	one-way ANOVA with Dunnett's post-test	1.1561e-08	***
fig S8	panel d	fl	C24 vs LC18-40-40-40	one-way ANOVA with Dunnett's post-test	0.000165725	***
fig S8	panel d	fl	C25 vs LC18-40-40-40	one-way ANOVA with Dunnett's post-test	4.18013e-05	***
fig S8	panel d	fl	C26 vs LC18-40-40-40	one-way ANOVA with Dunnett's post-test	1.26741e-07	***
fig S8	panel d	fl	LC18-40-40-0 vs LC18-40-40-40	one-way ANOVA with Dunnett's post-test	0.999572	ns
fig S8	panel d	fl	LC18-0-40-40 vs LC18-40-40-40	one-way ANOVA with Dunnett's post-test	0.000815798	***
fig S8	panel d	fl	LC18-40-0-40 vs LC18-40-40-40	one-way ANOVA with Dunnett's post-test	0.000457058	***
fig S8	panel d	d24	C24 vs LC18-40-40-40	one-way ANOVA with Dunnett's post-test	0.518966	ns
fig S8	panel d	d24	LC18-40-40-0 vs LC18-40-40-40	one-way ANOVA with Dunnett's post-test	0.276241	ns
fig S8	panel d	d24	LC18-40-0-40 vs LC18-40-40-40	one-way ANOVA with Dunnett's post-test	0.65148	ns
fig S8	panel d	d25	C25 vs LC18-40-40-40	one-way ANOVA with Dunnett's post-test	0.0281041	*
fig S8	panel d	d25	LC18-40-40-0 vs LC18-40-40-40	one-way ANOVA with Dunnett's post-test	0.714396	ns
fig S8	panel d	d25	LC18-0-40-40 vs LC18-40-40-40	one-way ANOVA with Dunnett's post-test	5.91206e-05	***
fig S8	panel d	d24-25	LC18-40-40-0 vs LC18-40-40-40	one-way ANOVA with Dunnett's post-test	0.00508493	**
fig S8	panel d	d24-25	LC18-40-0-40 vs LC18-40-40-40	one-way ANOVA with Dunnett's post-test	0.000352222	***
fig S8	panel d	d24-25-26	LC18-40-40-0 vs LC18-40-40-40	one-way ANOVA with Dunnett's post-test	0.0876576	ns
figure	panel	isoform	comparison	statistical test	p value
fig S9	panel b	fl	Sc15 20uM vs LC15-3	one-way ANOVA with Dunnett's post-test	1	ns
fig S9	panel b	fl	Sc18 10uM vs LC15-3	one-way ANOVA with Dunnett's post-test	1	ns
fig S9	panel b	fl	LC1810uM vs LC15-3	one-way ANOVA with Dunnett's post-test	0.973629	ns
fig S9	panel b	fl	Sc18 20uM vs LC15-3	one-way ANOVA with Dunnett's post-test	1	ns
fig S9	panel b	fl	LC18 20uM vs LC15-3	one-way ANOVA with Dunnett's post-test	0.000301125	***
fig S9	panel b	d24	LC1810uM vs LC15-3	one-way ANOVA with Dunnett's post-test	0.00105005	**
fig S9	panel b	d24	LC18 20uM vs LC15-3	one-way ANOVA with Dunnett's post-test	0.00200067	**
fig S9	panel b	d25	LC1810uM vs LC15-3	one-way ANOVA with Dunnett's post-test	2.7497e-06	***
fig S9	panel b	d25	LC18 20uM vs LC15-3	one-way ANOVA with Dunnett's post-test	1.81197e-06	***
fig S9	panel b	d24_25	LC1810uM vs LC15-3	one-way ANOVA with Dunnett's post-test	0.000523571	***
fig S9	panel b	d24_25	LC18 20uM vs LC15-3	one-way ANOVA with Dunnett's post-test	5.19366e-05	***
fig S9	panel b	d24_25_26	LC1810uM vs LC15-3	one-way ANOVA with Dunnett's post-test	0.00776003	**
fig S9	panel b	d24_25_26	LC18 20uM vs LC15-3	one-way ANOVA with Dunnett's post-test	0.230205	ns
figure	panel	isoform	comparison vs LC15-1 (C478+495+515)	statistical test	p value
fig S10	panel b	fl	NT	one-way ANOVA with Dunnett's post-test	2.36067e-12	***
fig S10	panel b	fl	Sc	one-way ANOVA with Dunnett's post-test	2.21156e-12	***
fig S10	panel b	fl	CHX	one-way ANOVA with Dunnett's post-test	1.5874e-12	***
fig S10	panel b	d25	CHX	one-way ANOVA with Dunnett's post-test	1.321e-09	***
fig S10	panel b	fl	C478+C515+C489	one-way ANOVA with Dunnett's post-test	0.45493	ns
fig S10	panel b	d24	C478+C515+C489	one-way ANOVA with Dunnett's post-test	0.13422	ns
fig S10	panel b	d25	C478+C515+C489	one-way ANOVA with Dunnett's post-test	0.00250414	**
fig S10	panel b	d24_25	C478+C515+C489	one-way ANOVA with Dunnett's post-test	0.626106	ns
fig S10	panel b	d24_25_26	C478+C515+C489	one-way ANOVA with Dunnett's post-test	0.00118656	**
fig S10	panel b	fl	C478+C515+C490	one-way ANOVA with Dunnett's post-test	0.881561	ns
fig S10	panel b	d24	C478+C515+C490	one-way ANOVA with Dunnett's post-test	0.642438	ns
fig S10	panel b	d25	C478+C515+C490	one-way ANOVA with Dunnett's post-test	0.0924438	ns
fig S10	panel b	d24_25	C478+C515+C490	one-way ANOVA with Dunnett's post-test	0.943491	ns
fig S10	panel b	d24_25_26	C478+C515+C490	one-way ANOVA with Dunnett's post-test	0.0148895	*
fig S10	panel b	fl	C478+C515+C491	one-way ANOVA with Dunnett's post-test	1	ns
fig S10	panel b	d24	C478+C515+C491	one-way ANOVA with Dunnett's post-test	0.971975	ns
fig S10	panel b	d25	C478+C515+C491	one-way ANOVA with Dunnett's post-test	1	ns
fig S10	panel b	d24_25	C478+C515+C491	one-way ANOVA with Dunnett's post-test	0.931918	ns
fig S10	panel b	d24_25_26	C478+C515+C491	one-way ANOVA with Dunnett's post-test	0.464603	ns
fig S10	panel b	fl	C478+C515+C492	one-way ANOVA with Dunnett's post-test	0.999761	ns
fig S10	panel b	d24	C478+C515+C492	one-way ANOVA with Dunnett's post-test	1	ns
fig S10	panel b	d25	C478+C515+C492	one-way ANOVA with Dunnett's post-test	0.520473	ns
fig S10	panel b	d24_25	C478+C515+C492	one-way ANOVA with Dunnett's post-test	0.911269	ns
fig S10	panel b	d24_25_26	C478+C515+C492	one-way ANOVA with Dunnett's post-test	0.876995	ns
fig S10	panel b	fl	C478+C515+C493	one-way ANOVA with Dunnett's post-test	1	ns
fig S10	panel b	d24	C478+C515+C493	one-way ANOVA with Dunnett's post-test	0.999984	ns
fig S10	panel b	d25	C478+C515+C493	one-way ANOVA with Dunnett's post-test	1	ns
fig S10	panel b	d24_25	C478+C515+C493	one-way ANOVA with Dunnett's post-test	1	ns
fig S10	panel b	d24_25_26	C478+C515+C493	one-way ANOVA with Dunnett's post-test	0.182415	ns
fig S10	panel b	fl	C478+C515+C494	one-way ANOVA with Dunnett's post-test	1	ns
fig S10	panel b	d24	C478+C515+C494	one-way ANOVA with Dunnett's post-test	0.742134	ns
fig S10	panel b	d25	C478+C515+C494	one-way ANOVA with Dunnett's post-test	1	ns
fig S10	panel b	d24_25	C478+C515+C494	one-way ANOVA with Dunnett's post-test	1	ns
fig S10	panel b	d24_25_26	C478+C515+C494	one-way ANOVA with Dunnett's post-test	0.734648	ns
fig S10	panel b	fl	C478+C515+C495	one-way ANOVA with Dunnett's post-test	1	ns
fig S10	panel b	d24	C478+C515+C495	one-way ANOVA with Dunnett's post-test	1	ns
fig S10	panel b	d25	C478+C515+C495	one-way ANOVA with Dunnett's post-test	1	ns
fig S10	panel b	d24_25	C478+C515+C495	one-way ANOVA with Dunnett's post-test	1	ns
fig S10	panel b	d24_25_26	C478+C515+C495	one-way ANOVA with Dunnett's post-test	1	ns
fig S10	panel b	fl	C478+C515+C496	one-way ANOVA with Dunnett's post-test	1	ns
fig S10	panel b	d24	C478+C515+C496	one-way ANOVA with Dunnett's post-test	0.543843	ns
fig S10	panel b	d25	C478+C515+C496	one-way ANOVA with Dunnett's post-test	0.711074	ns
fig S10	panel b	d24_25	C478+C515+C496	one-way ANOVA with Dunnett's post-test	1	ns
fig S10	panel b	d24_25_26	C478+C515+C496	one-way ANOVA with Dunnett's post-test	0.124	ns
fig S10	panel b	fl	C478+C515+C497	one-way ANOVA with Dunnett's post-test	0.997582	ns
fig S10	panel b	d24	C478+C515+C497	one-way ANOVA with Dunnett's post-test	0.974624	ns
fig S10	panel b	d25	C478+C515+C497	one-way ANOVA with Dunnett's post-test	0.999393	ns
fig S10	panel b	d24_25	C478+C515+C497	one-way ANOVA with Dunnett's post-test	1	ns
fig S10	panel b	d24_25_26	C478+C515+C497	one-way ANOVA with Dunnett's post-test	0.365836	ns
fig S10	panel b	fl	C478+C515+C498	one-way ANOVA with Dunnett's post-test	0.971968	ns
fig S10	panel b	d24	C478+C515+C498	one-way ANOVA with Dunnett's post-test	0.640764	ns
fig S10	panel b	d25	C478+C515+C498	one-way ANOVA with Dunnett's post-test	0.361626	ns
fig S10	panel b	d24_25	C478+C515+C498	one-way ANOVA with Dunnett's post-test	0.99966	ns
fig S10	panel b	d24_25_26	C478+C515+C498	one-way ANOVA with Dunnett's post-test	0.366042	ns
fig S10	panel b	fl	C478+C515+C499	one-way ANOVA with Dunnett's post-test	1	ns
fig S10	panel b	d24	C478+C515+C499	one-way ANOVA with Dunnett's post-test	1	ns
fig S10	panel b	d25	C478+C515+C499	one-way ANOVA with Dunnett's post-test	0.999455	ns
fig S10	panel b	d24_25	C478+C515+C499	one-way ANOVA with Dunnett's post-test	0.822128	ns
fig S10	panel b	d24_25_26	C478+C515+C499	one-way ANOVA with Dunnett's post-test	0.394063	ns
fig S10	panel b	fl	C478+C515+500	one-way ANOVA with Dunnett's post-test	0.999994	ns
fig S10	panel b	d24	C478+C515+500	one-way ANOVA with Dunnett's post-test	1	ns
fig S10	panel b	d25	C478+C515+500	one-way ANOVA with Dunnett's post-test	1	ns
fig S10	panel b	d24_25	C478+C515+500	one-way ANOVA with Dunnett's post-test	0.600998	ns
fig S10	panel b	d24_25_26	C478+C515+500	one-way ANOVA with Dunnett's post-test	0.164798	ns
fig S10	panel b	fl	C478+C515+501	one-way ANOVA with Dunnett's post-test	1	ns
fig S10	panel b	d24	C478+C515+501	one-way ANOVA with Dunnett's post-test	0.982188	ns
fig S10	panel b	d25	C478+C515+501	one-way ANOVA with Dunnett's post-test	0.999999	ns
fig S10	panel b	d24_25	C478+C515+501	one-way ANOVA with Dunnett's post-test	0.89411	ns
fig S10	panel b	d24_25_26	C478+C515+501	one-way ANOVA with Dunnett's post-test	0.0492565	*
fig S10	panel b	fl	C478+C515+502	one-way ANOVA with Dunnett's post-test	1	ns
fig S10	panel b	d24	C478+C515+502	one-way ANOVA with Dunnett's post-test	0.999972	ns
fig S10	panel b	d25	C478+C515+502	one-way ANOVA with Dunnett's post-test	0.838274	ns
fig S10	panel b	d24_25	C478+C515+502	one-way ANOVA with Dunnett's post-test	0.155144	ns
fig S10	panel b	d24_25_26	C478+C515+502	one-way ANOVA with Dunnett's post-test	0.451389	ns
fig S10	panel b	fl	C478+C515+503	one-way ANOVA with Dunnett's post-test	1	ns
fig S10	panel b	d24	C478+C515+503	one-way ANOVA with Dunnett's post-test	0.999396	ns
fig S10	panel b	d25	C478+C515+503	one-way ANOVA with Dunnett's post-test	0.383739	ns
fig S10	panel b	d24_25	C478+C515+503	one-way ANOVA with Dunnett's post-test	0.229102	ns
fig S10	panel b	d24_25_26	C478+C515+503	one-way ANOVA with Dunnett's post-test	0.0472272	*
fig S10	panel b	fl	C478+C515+504	one-way ANOVA with Dunnett's post-test	0.996018	ns
fig S10	panel b	d24	C478+C515+504	one-way ANOVA with Dunnett's post-test	0.16217	ns
fig S10	panel b	d25	C478+C515+504	one-way ANOVA with Dunnett's post-test	0.0312042	*
fig S10	panel b	d24_25	C478+C515+504	one-way ANOVA with Dunnett's post-test	0.504934	ns
fig S10	panel b	d24_25_26	C478+C515+504	one-way ANOVA with Dunnett's post-test	0.625045	ns
fig S10	panel b	fl	C478+C515+505	one-way ANOVA with Dunnett's post-test	1	ns
fig S10	panel b	d24	C478+C515+505	one-way ANOVA with Dunnett's post-test	0.888784	ns
fig S10	panel b	d25	C478+C515+505	one-way ANOVA with Dunnett's post-test	0.969651	ns
fig S10	panel b	d24_25	C478+C515+505	one-way ANOVA with Dunnett's post-test	0.0101221	*
fig S10	panel b	d24_25_26	C478+C515+505	one-way ANOVA with Dunnett's post-test	0.00167367	**
fig S10	panel b	fl	C478+C515+506	one-way ANOVA with Dunnett's post-test	0.00450238	**
fig S10	panel b	d24	C478+C515+506	one-way ANOVA with Dunnett's post-test	0.0296104	*
fig S10	panel b	d25	C478+C515+506	one-way ANOVA with Dunnett's post-test	1.50729e-06	***
fig S10	panel b	d24_25	C478+C515+506	one-way ANOVA with Dunnett's post-test	0.612447	ns
fig S10	panel b	d24_25_26	C478+C515+506	one-way ANOVA with Dunnett's post-test	0.00111296	**
fig S10	panel b	fl	C478+C515	one-way ANOVA with Dunnett's post-test	2.16459e-05	***
fig S10	panel b	d24	C478+C515	one-way ANOVA with Dunnett's post-test	1.91319e-09	***
fig S10	panel b	d24_25	C478+C515	one-way ANOVA with Dunnett's post-test	0.585838	ns
fig S10	panel b	fl	C478	one-way ANOVA with Dunnett's post-test	1.50396e-07	***
fig S10	panel b	d24	C478	one-way ANOVA with Dunnett's post-test	1.65828e-08	***
fig S10	panel b	fl	C515	one-way ANOVA with Dunnett's post-test	2.39462e-11	***
figure	panel	cells	comparison	statistical test	p value
fig S11	panel c	16HBE-W1282X (PNGaseF -)	Sc15 vs NT	one-way ANOVA with Tukey's post-test	1	ns
fig S11	panel c	16HBE-W1282X (PNGaseF -)	LC15-3 vs NT	one-way ANOVA with Tukey's post-test	1.06352e-08	***
fig S11	panel c	16HBE-W1282X (PNGaseF -)	LC15-3 vs Sc15	one-way ANOVA with Tukey's post-test	1.39694e-08	***
fig S11	panel c	16HBE-W1282X (PNGaseF -)	CC15 vs LC15	one-way ANOVA with Tukey's post-test	1.06131e-08	***
fig S11	panel c	16HBE-W1282X (PNGaseF +)	LC15-3 vs Sc15	one-way ANOVA with Tukey's post-test	0.000900205	***
fig S11	panel c	16HBE-W1282X (PNGaseF +)	CC15 vs LC15	one-way ANOVA with Tukey's post-test	0.00136024	**
figure	panel	genes	comparison	statistical test	p value
fig S13	panel a	CFTR	Sc15 vs LC15-2	two-tailed Student's t-test	0.0115
fig S13	panel a	GADD45A	Sc15 vs LC15-2	two-tailed Student's t-test	0.1838
fig S13	panel a	eIF4A2	Sc15 vs LC15-2	two-tailed Student's t-test	0.4801
fig S13	panel a	C1orf37	Sc15 vs LC15-2	two-tailed Student's t-test	0.4801
fig S13	panel a	RPL12	Sc15 vs LC15-2	two-tailed Student's t-test	0.9834
fig S13	panel b	CFTR	Sc15 vs LC15-2 (VX-809)	two-tailed Student's t-test	0.0115
fig S13	panel b	CFTR	Sc15 vs LC15-2 (Trikafta)	two-tailed Student's t-test	0.0063
fig S13	panel b	CFTR	NT vs 200uM G418 (VX-809)	two-tailed Student's t-test	0.0901
fig S13	panel b	CFTR	200 uMG418 vs Sc18 (VX-809)	two-tailed Student's t-test	0.0161
fig S13	panel b	CFTR	Sc18 vs LC18 (VX-809)	two-tailed Student's t-test	0.0009
fig S13	panel b	CFTR	Sc18 vs NT (VX-809)	two-tailed Student's t-test	0.9137
fig S13	panel b	CFTR	Sc18 vs Sc18+200uM G418 (VX-809)	two-tailed Student's t-test	0.0663
fig S13	panel b	CFTR	LC18 vs LC18+ 200uM G418 (VX-809)	two-tailed Student's t-test	0.1382
fig S13	panel b	CFTR	G418 vs Sc18 + G418(VX-809)	two-tailed Student's t-test	0.6894
fig S13	panel b	CFTR	Sc18 + G418 vs LC18 + 200uM G418(VX-809)	two-tailed Student's t-test	0.1262
fig S13	panel b	CFTR	G418 200uM vs LC18 + 200uM G418	two-tailed Student's t-test	0.0769
fig S13	panel b	CFTR	Sc18 + 200uM G418 vs LC18 + 600uM G418	two-tailed Student's t-test	0.0352
fig S13	panel b	CFTR	LC18 vs LC18+ 600uM G418 (VX-809)	two-tailed Student's t-test	0.0373
fig S13	panel b	SRSF2	Sc15 vs LC15-2 (VX-809)	two-tailed Student's t-test	0.5868
fig S13	panel b	SRSF2	Sc15 vs LC15-2 (Trikafta)	two-tailed Student's t-test	0.0681
fig S13	panel b	SRSF2	NT vs 200uM G418 (VX-809)	two-tailed Student's t-test	0.4486
fig S13	panel b	SRSF2	200 uMG418 vs Sc18 (VX-809)	two-tailed Student's t-test	0.4733
fig S13	panel b	SRSF2	Sc18 vs LC18 (VX-809)	two-tailed Student's t-test	0.015
fig S13	panel b	SRSF2	Sc18 vs NT (VX-809)	two-tailed Student's t-test	0.7533
fig S13	panel b	SRSF2	Sc18 vs Sc18+200uM G418 (VX-809)	two-tailed Student's t-test	0.1905
fig S13	panel b	SRSF2	LC18 vs LC18+ 200uM G418 (VX-809)	two-tailed Student's t-test	0.0275
fig S13	panel b	SRSF2	G418 vs Sc18 + G418(VX-809)	two-tailed Student's t-test	0.9614
fig S13	panel b	SRSF2	Sc18 + G418 vs LC18 + 200uM G418(VX-809)	two-tailed Student's t-test	0.255
fig S13	panel b	SRSF2	G418 200uM vs LC18 + 200uM G418	two-tailed Student's t-test	0.4026
fig S13	panel b	SRSF2	Sc18 + 200uM G418 vs LC18 + 600uM G418	two-tailed Student's t-test	0.0031
fig S13	panel b	SRSF2	LC18 vs LC18+ 600uM G418 (VX-809)	two-tailed Student's t-test	0.0016
figure	panel	cells	comparison	statistical test	p value
fig S14	panel b	16HBE-W1282X	5uM VX-809 vs NT	one-way ANOVA with Tukey's post-test	0.571035	ns
fig S14	panel b	16HBE-W1282X	0.2ug/mL G418 vs NT	one-way ANOVA with Tukey's post-test	5.53148e-05	***
fig S14	panel b	16HBE-W1282X	0.2ug/mL G418 vs 5uM VX-809	one-way ANOVA with Tukey's post-test	9.50346e-05	***
