# Supplementary material for: Gene-specific nonsense-mediated mRNA decay targeting for cystic fibrosis therapy
Source: Nat Commun. 2022 May 27;13:2978. doi: 10.1038/s41467-022-30668-y (PMC9142507; doi:10.1038/s41467-022-30668-y)
Supplement: Supplementary file 6 — Source Data [file 41467_2022_30668_MOESM6_ESM.zip]

Archive with 140 entries (138 files):
- uncropped images/New folder/
- uncropped images/resized/TIFF/
- uncropped images/resized/fig.1c.tif
- uncropped images/resized/fig.1d.tif
- uncropped images/resized/fig.1e.tif
- uncropped images/resized/fig.3a CFTR.tif
- uncropped images/resized/fig.3a NAKATPase.tif
- uncropped images/resized/fig.4b p2a-w1282x-dox brightfield.tif
- uncropped images/resized/fig.4b p2a-w1282x-dox gfp.tif
- uncropped images/resized/fig.4b p2a-w1282x-dox merge.tif
- uncropped images/resized/fig.4b p2a-w1282x-nodox brightfield.tif
- uncropped images/resized/fig.4b p2a-w1282x-nodox gfp.tif
- uncropped images/resized/fig.4b p2a-w1282x-nodox merge.tif
- uncropped images/resized/fig.4b p2a-wt-dox brightfield.tif
- uncropped images/resized/fig.4b p2a-wt-dox gfp.tif
- uncropped images/resized/fig.4b p2a-wt-dox merge.tif
- uncropped images/resized/fig.4b p2a-wt-nodox brightfield.tif
- uncropped images/resized/fig.4b p2a-wt-nodox gfp.tif
- uncropped images/resized/fig.4b p2a-wt-nodox merge.tif
- uncropped images/resized/fig.4b parental GFP.tif
- uncropped images/resized/fig.4b parental bright field.tif
- uncropped images/resized/fig.4b parental merge.tif
- uncropped images/resized/fig.S10a.tif
- uncropped images/resized/fig.S11a-CFTR.tif
- uncropped images/resized/fig.S11a-NaKATPase.tif
- uncropped images/resized/fig.S11a-UPF1.tif
- uncropped images/resized/fig.S11a-tubulin.tif
- uncropped images/resized/fig.S11b-CFTR representative.tif
- uncropped images/resized/fig.S11b-CFTR.tif
- uncropped images/resized/fig.S11b-NaKATPase (2).tif
- uncropped images/resized/fig.S11b-NaKATPase.tif
- uncropped images/resized/fig.S11b-representative NaKATPase.tif
- uncropped images/resized/fig.S11b.tif
- uncropped images/resized/fig.S12-CFTR.tif
- uncropped images/resized/fig.S12-NaKATPase.tif
- uncropped images/resized/fig.S14a-CFTR.tif
- uncropped images/resized/fig.S14a-NaKATPase and Tubulin.tif
- uncropped images/resized/fig.S1b-f summary.tif
- uncropped images/resized/fig.S1b.tif
- uncropped images/resized/fig.S1c-d.tif
- uncropped images/resized/fig.S1e.tif
- uncropped images/resized/fig.S1f.tif
- uncropped images/resized/fig.S2a.tif
- uncropped images/resized/fig.S2c.tif
- uncropped images/resized/fig.S2d.tif
- uncropped images/resized/fig.S2e.tif
- uncropped images/resized/fig.S7a bottom panel.tif
- uncropped images/resized/fig.S7a middle panel.tif
- uncropped images/resized/fig.S7a top panel.tif
- uncropped images/resized/fig.S8a.tif
- uncropped images/resized/fig.S8b,S8e.tif
- uncropped images/resized/fig.S9a.tif
- uncropped images/fig S1 summary.png
- uncropped images/fig.1c.tif
- uncropped images/fig.1d.tif
- uncropped images/fig.1e.tif
- uncropped images/fig.3a CFTR.TIF
- uncropped images/fig.3a NAKATPase.TIF
- uncropped images/fig.4b p2a-w1282x-dox brightfield.tiff
- uncropped images/fig.4b p2a-w1282x-dox gfp.tiff
- uncropped images/fig.4b p2a-w1282x-dox merge.jpg
- uncropped images/fig.4b p2a-w1282x-nodox brightfield.tiff
- uncropped images/fig.4b p2a-w1282x-nodox gfp.tiff
- uncropped images/fig.4b p2a-w1282x-nodox merge.jpg
- uncropped images/fig.4b p2a-wt-dox brightfield.tiff
- uncropped images/fig.4b p2a-wt-dox gfp.tiff
- uncropped images/fig.4b p2a-wt-dox merge.jpg
- uncropped images/fig.4b p2a-wt-nodox brightfield.tiff
- uncropped images/fig.4b p2a-wt-nodox gfp.tiff
- uncropped images/fig.4b p2a-wt-nodox merge.jpg
- uncropped images/fig.4b parental GFP.tiff
- uncropped images/fig.4b parental bright field.tiff
- uncropped images/fig.4b parental merge.jpg
- uncropped images/fig.S10a.tif
- uncropped images/fig.S11a-CFTR.TIF
- uncropped images/fig.S11a-NaKATPase.TIF
- uncropped images/fig.S11a-UPF1.TIF
- uncropped images/fig.S11a-tubulin.TIF
- uncropped images/fig.S11b-CFTR representative.TIF
- uncropped images/fig.S11b-CFTR.tif
- uncropped images/fig.S11b-NaKATPase (2).tif
- uncropped images/fig.S11b-NaKATPase.TIF
- uncropped images/fig.S11b-representative NaKATPase.TIF
- uncropped images/fig.S11b.TIF
- uncropped images/fig.S12-CFTR.tif
- uncropped images/fig.S12-NaKATPase.TIF
- uncropped images/fig.S14a-CFTR.tif
- uncropped images/fig.S14a-NaKATPase and Tubulin.tif
- uncropped images/fig.S1b.tif
- uncropped images/fig.S1c-d.tif
- uncropped images/fig.S1e.tif
- uncropped images/fig.S1f.tif
- uncropped images/fig.S2a.tif
- uncropped images/fig.S2c.tif
- uncropped images/fig.S2d.tif
- uncropped images/fig.S2e.tif
- uncropped images/fig.S7a bottom panel.tif
- uncropped images/fig.S7a middle panel.tif
- uncropped images/fig.S7a top panel.tif
- uncropped images/fig.S8a.tif
- uncropped images/fig.S8b,S8e.tif
- uncropped images/fig.S9a.tif
- uncropped images/uncropped image information.xlsx
- Source data, excel/fig.1c-e_quantification.xlsx
- Source data, excel/fig.1f,i,j_quantification.xlsx
- Source data, excel/fig.1g_qpcr quantification.csv
- Source data, excel/fig.1h_qpcr quantification.csv
- Source data, excel/fig.1k_qpcr quantification.csv
- Source data, excel/fig.2a-c.xlsx
- Source data, excel/fig.2d.xlsx
- Source data, excel/fig.2e-f.xlsx
- Source data, excel/fig.2g.xlsx
- Source data, excel/fig.2h.csv
- Source data, excel/fig.2i.csv
- Source data, excel/fig.3b.xlsx
- Source data, excel/fig.4c GFP intensity w1282x .csv
- Source data, excel/fig.4c GFP intensity wt.csv
- Source data, excel/fig.4d-g Isc and AUC.xlsx
- Source data, excel/fig.5a-ussing chamber Isc.xlsx
- Source data, excel/fig.5b Ussing chamber Total AUC.xlsx
- Source data, excel/fig.S1 source data.xlsx
- Source data, excel/fig.S10b.csv
- Source data, excel/fig.S11c source data.xlsx
- Source data, excel/fig.S12 source data.xlsx
- Source data, excel/fig.S13 source data.xlsx
- Source data, excel/fig.S14b source data.xlsx
- Source data, excel/fig.S2 source data.xlsx
- Source data, excel/fig.S3 source data.xlsx
- Source data, excel/fig.S4 source data.xlsx
- Source data, excel/fig.S5 source data.xlsx
- Source data, excel/fig.S6 source file.csv
- Source data, excel/fig.S7a quantification source data.xlsx
- Source data, excel/fig.S7b source data.csv
- Source data, excel/fig.S8c,d,f source data.xlsx
- Source data, excel/fig.S9b_v2.csv
- Source data, excel/original image summary_Supp fig 1.jpg
- Source data, excel/original image summary_Supp fig 2.jpg
- Source data, excel/original image summary_Supp fig 3.jpg
- Source data, excel/original image summary_Supp fig 4.jpg
- Source data, excel/original image summary_main fig.jpg
