# Supplementary material for: Gene-specific nonsense-mediated mRNA decay targeting for cystic fibrosis therapy
Source: Nat Commun. 2022 May 27;13:2978. doi: 10.1038/s41467-022-30668-y (PMC9142507; doi:10.1038/s41467-022-30668-y)
Supplement: Supplementary file 6 — Source Data [file 41467_2022_30668_MOESM6_ESM.zip › uncropped images/uncropped image information.xlsx]

## Sheet: Sheet1
file name	data type	description
fig. 1c.tif	RT-PCR	CFTR primer: exon 22 and exon 27 pW1282X-IVS24 RPL32 primer: RPL32 F/R (bottom)
fig. 1d.tif	RT-PCR	CFTR primer: exon 25 and exon 27 pW1282X-IVS26 RPL32 primer: RPL32 F/R (second from bottom)
fig. 1e.tif	RT-PCR	CFTR primer: exon 23 and exon 27 pW1282X-IVS25 RPL32 primer: RPL32 F/R (second from bottom)
fig. 3a CFTR.tiff	Western blot	anti-CFTR antibody
fig.3a NAKATPase.TIF	Western blot	anti-NA/K ATPase antibody
fig.4b p2a-w1282x-dox brightfield	brightfield microscope	p2a-w1282x-dox brightfield
fig.4b p2a-w1282x-dox gfp	fluorescent microscope, GFP	p2a-w1282x-dox gfp
fig.4b p2a-w1282x-dox merge	bf - GFP merge microscope	p2a-w1282x-dox merge
fig.4b p2a-w1282x-nodox brightfield	brightfield microscope	p2a-w1282x-nodox brightfield
fig.4b p2a-w1282x-nodox gfp	fluorescent microscope, GFP	p2a-w1282x-nodox gfp
fig.4b p2a-w1282x-nodox merge	bf - GFP merge microscope	p2a-w1282x-nodox merge
fig.4b p2a-wt-dox brightfield	brightfield microscope	p2a-wt-dox brightfield
fig.4b p2a-wt-dox gfp	fluorescent microscope, GFP	p2a-wt-dox gfp
fig.4b p2a-wt-dox merge	bf - GFP merge microscope	p2a-wt-dox merge
fig.4b p2a-wt-nodox brightfield	brightfield microscope	p2a-wt-nodox brightfield
fig.4b p2a-wt-nodox gfp	fluorescent microscope, GFP	p2a-wt-nodox gfp
fig.4b p2a-wt-nodox merge	bf - GFP merge microscope	p2a-wt-nodox merge
fig.4b parental bright field	brightfield microscope	parental bright field
fig.4b parental GFP	fluorescent microscope, GFP	parental GFP
fig.4b parental merge	bf - GFP merge microscope	parental merge
fig.S1b	RT-PCR	see "fig.S1b-f summary.png" for band description
fig.S1b-f summary	RT-PCR	shows identity of samples and bands
fig.S1c-d	RT-PCR	see "fig.S1b-f summary.png" for band description
fig.S1e	RT-PCR	see "fig.S1b-f summary.png" for band description
fig.S1f	RT-PCR	see "fig.S1b-f summary.png" for band description
fig.S2a	RT-PCR	CFTR primer: exon 23 and exon 27 pW1282X-IVS25 (natural exon 5' splice site) ACTB primer: ACTB F/R (bottom). Lane 1: pBR322 molecular weight marker.
fig.S2c	RT-PCR
fig.S2d	RT-PCR
fig.S2e	RT-PCR
fig.S7a bottom panel	RT-PCR
fig.S7a middle panel	RT-PCR
fig.S7a top panel	RT-PCR
fig.S8a	RT-PCR
fig.S8b,S8e	RT-PCR
fig.S9a	RT-PCR
fig.S10a	RT-PCR
fig.S11a-CFTR	Western blot
fig.S11a-NaKATPase	Western blot
fig.S11a-tubulin	Western blot
fig.S11a-UPF1	Western blot
fig.S11b	Western blot
fig.S11b-CFTR representative	Western blot
fig.S11b-CFTR	Western blot
fig.S11b-NaKATPase (2)	Western blot
fig.S11b-NaKATPase	Western blot
fig.S11b-representative NaKATPase	Western blot
fig.S12-CFTR	Western blot
fig.S12-NaKATPase	Western blot
fig.S14a-CFTR	Western blot
fig.S14a-NaKATPase and Tubulin	Western blot
