# Supplementary material for: Gene-specific nonsense-mediated mRNA decay targeting for cystic fibrosis therapy
Source: Nat Commun. 2022 May 27;13:2978. doi: 10.1038/s41467-022-30668-y (PMC9142507; doi:10.1038/s41467-022-30668-y)
Supplement: Supplementary file 6 — Source Data [file 41467_2022_30668_MOESM6_ESM.zip › Source data, excel/fig.1c-e_quantification.xlsx]

## Sheet: Sheet1
fig	minigene	tx	minigene fold change
fig 1c	pw1282x-IVS24	Dox	1.0547
fig 1c	pw1282x-IVS24	H26 (Ctrl)	1
fig 1c	pw1282x-IVS24	CHX 100ug/mL	1.96859
fig 1c	pw1282x-IVS24	C470	0.668125
fig 1c	pw1282x-IVS24	C471	0.691265
fig 1c	pw1282x-IVS24	C472	0.593735
fig 1c	pw1282x-IVS24	C473	0.810413
fig 1c	pw1282x-IVS24	C474	0.330664
fig 1c	pw1282x-IVS24	C475	1.38698
fig 1c	pw1282x-IVS24	C476	1.49514
fig 1c	pw1282x-IVS24	C477	1.82746
fig 1c	pw1282x-IVS24	C478	1.65576
fig 1c	pw1282x-IVS24	C479	1.85945
fig 1c	pw1282x-IVS24	C480	1.49843
fig 1c	pw1282x-IVS24	C481	1.75367
fig 1c	pw1282x-IVS24	C482	1.23039
fig 1c	pw1282x-IVS24	C483	1.0738
fig 1c	pw1282x-IVS24	C484	1.31728
fig 1c	pw1282x-IVS24	C485	1.51772
fig 1c	pw1282x-IVS24	C486	1.06759
fig 1c	pw1282x-IVS24	C487	0.917481
fig 1c	pw1282x-IVS24	C488	0.558942
fig 1d	pw1282x-IVS25	Dox	0.923798
fig 1d	pw1282x-IVS25	H26 (Ctrl)	1
fig 1d	pw1282x-IVS25	CHX	1.93032
fig 1d	pw1282x-IVS25	C489	0.972943
fig 1d	pw1282x-IVS25	C490	1.54913
fig 1d	pw1282x-IVS25	C491	1.5808
fig 1d	pw1282x-IVS25	C492	1.45941
fig 1d	pw1282x-IVS25	C493	1.37157
fig 1d	pw1282x-IVS25	C494	1.55504
fig 1d	pw1282x-IVS25	C495	1.56382
fig 1d	pw1282x-IVS25	C496	1.32848
fig 1d	pw1282x-IVS25	C497	1.73211
fig 1d	pw1282x-IVS25	C498	1.60198
fig 1d	pw1282x-IVS25	C499	1.2263
fig 1d	pw1282x-IVS25	C500	1.41433
fig 1d	pw1282x-IVS25	C501	0.974172
fig 1d	pw1282x-IVS25	C502	1.04788
fig 1d	pw1282x-IVS25	C503	1.01896
fig 1d	pw1282x-IVS25	C504	1.08736
fig 1d	pw1282x-IVS25	C505	1.14071
fig 1d	pw1282x-IVS25	C506	0.885472
fig 1d	pw1282x-IVS25	C507	0.883657
fig 1e	pw1282x-IVS26	Dox	0.922698
fig 1e	pw1282x-IVS26	H26 (Ctrl)	1
fig 1e	pw1282x-IVS26	CHX	1.63285
fig 1e	pw1282x-IVS26	C508	0.620774
fig 1e	pw1282x-IVS26	C509	0.684779
fig 1e	pw1282x-IVS26	C510	0.605904
fig 1e	pw1282x-IVS26	C511	0.653659
fig 1e	pw1282x-IVS26	C512	0.657759
fig 1e	pw1282x-IVS26	C513	0.974727
fig 1e	pw1282x-IVS26	C514	1.2048
fig 1e	pw1282x-IVS26	C515	1.28101
fig 1e	pw1282x-IVS26	C516	1.17143
fig 1e	pw1282x-IVS26	C517	0.908136
fig 1e	pw1282x-IVS26	C518	0.891131
fig 1e	pw1282x-IVS26	C519	1.20325
fig 1e	pw1282x-IVS26	C520	1.23762
fig 1e	pw1282x-IVS26	C521	0.934314
fig 1e	pw1282x-IVS26	C522	0.788613
fig 1e	pw1282x-IVS26	C523	0.708775
fig 1e	pw1282x-IVS26	C524	0.65963
fig 1e	pw1282x-IVS26	C525	0.485119
fig 1e	pw1282x-IVS26	C526	0.561396
