# Supplementary material for: Gene-specific nonsense-mediated mRNA decay targeting for cystic fibrosis therapy
Source: Nat Commun. 2022 May 27;13:2978. doi: 10.1038/s41467-022-30668-y (PMC9142507; doi:10.1038/s41467-022-30668-y)
Supplement: Supplementary file 6 — Source Data [file 41467_2022_30668_MOESM6_ESM.zip › Source data, excel/fig.1f,i,j_quantification.xlsx]

## Sheet: Sheet1
Figure	Cell	Tx	fold change
Fig.1f	16HBE-W1282X	NT	1.00117
Fig.1f	16HBE-W1282X	NT	1.09061
Fig.1f	16HBE-W1282X	NT	0.915856
Fig.1f	16HBE-W1282X	CHX	3.03401
Fig.1f	16HBE-W1282X	CHX	3.39065
Fig.1f	16HBE-W1282X	CHX	3.47281
Fig.1f	DLD1-W1282X	NT	0.968292
Fig.1f	DLD1-W1282X	NT	0.939488
Fig.1f	DLD1-W1282X	NT	1.09222
Fig.1f	DLD1-W1282X	CHX	1.61571
Fig.1f	DLD1-W1282X	CHX	2.25662
Fig.1f	DLD1-W1282X	CHX	2.18359
Fig.1i	DLD1-WT	NT	1.06
Fig.1i	DLD1-WT	NT	1.06
Fig.1i	DLD1-WT	NT	0.89
Fig.1i	DLD1-WT	CHX	0.79
Fig.1i	DLD1-WT	CHX	1.13
Fig.1i	DLD1-WT	CHX	0.92
Fig.1i	16HBE-G551D	NT	0.943269
Fig.1i	16HBE-G551D	NT	1.0201
Fig.1i	16HBE-G551D	NT	1.03925
Fig.1i	16HBE-G551D	CHX	1.16217
Fig.1i	16HBE-G551D	CHX	1.21
Fig.1i	16HBE-F508del	NT	1.37224
Fig.1i	16HBE-F508del	NT	1.18859
Fig.1i	16HBE-F508del	NT	0.613111
Fig.1i	16HBE-F508del	CHX	1.39385
Fig.1i	16HBE-F508del	CHX	0.678756
Fig.1i	16HBE-F508del	CHX	1.25214
Fig.1j	DLD1-WT	NT	0.992713
Fig.1j	DLD1-WT	NT	0.966187
Fig.1j	DLD1-WT	NT	1.04259
Fig.1j	DLD1-WT	Sc15	1.69648
Fig.1j	DLD1-WT	Sc15	1.0574
Fig.1j	DLD1-WT	Sc15	0.740322
Fig.1j	DLD1-WT	LC15-1	1.07346
Fig.1j	DLD1-WT	LC15-1	0.838397
Fig.1j	DLD1-WT	LC15-1	0.899513
Fig.1j	16HBE-G551D	NT	0.943269
Fig.1j	16HBE-G551D	NT	1.0201
Fig.1j	16HBE-G551D	NT	1.03925
Fig.1j	16HBE-G551D	Sc15	1.00803
Fig.1j	16HBE-G551D	Sc15	1.04715
Fig.1j	16HBE-G551D	Sc15	1.29661
Fig.1j	16HBE-G551D	LC15-1	1.13748
Fig.1j	16HBE-G551D	LC15-1	1.09251
Fig.1j	16HBE-G551D	LC15-1	1.16061
Fig.1j	16HBE-F508del	NT	1.21069
Fig.1j	16HBE-F508del	NT	0.812971
Fig.1j	16HBE-F508del	NT	1.016
Fig.1j	16HBE-F508del	Sc15	1.20513
Fig.1j	16HBE-F508del	Sc15	1.0856
Fig.1j	16HBE-F508del	Sc15	1.1314
Fig.1j	16HBE-F508del	LC15-1	0.974462
Fig.1j	16HBE-F508del	LC15-1	1.07085
Fig.1j	16HBE-F508del	LC15-1	0.819769
