# Supplementary material for: Gene-specific nonsense-mediated mRNA decay targeting for cystic fibrosis therapy
Source: Nat Commun. 2022 May 27;13:2978. doi: 10.1038/s41467-022-30668-y (PMC9142507; doi:10.1038/s41467-022-30668-y)
Supplement: Supplementary file 6 — Source Data [file 41467_2022_30668_MOESM6_ESM.zip › Source data, excel/fig.1g_qpcr quantification.csv]

tx	aso-ex24	aso-ex25	aso-ex26	total_aso_nM	cell	target_gene	ref_gene	fc
NT	NA	NA	NA	0	16HBE-W1282X	CFTR	RPL32	1.38965492
NT	NA	NA	NA	0	16HBE-W1282X	CFTR	RPL32	1.226211273
NT	NA	NA	NA	0	16HBE-W1282X	CFTR	RPL32	0.842698786
NT	NA	NA	NA	0	16HBE-W1282X	CFTR	RPL32	1.114525241
NT	NA	NA	NA	0	16HBE-W1282X	CFTR	RPL32	0.811223113
NT	NA	NA	NA	0	16HBE-W1282X	CFTR	RPL32	0.770238342
Sc	NA	NA	NA	240	16HBE-W1282X	CFTR	RPL32	1.392581023
Sc	NA	NA	NA	240	16HBE-W1282X	CFTR	RPL32	1.512300186
Sc	NA	NA	NA	240	16HBE-W1282X	CFTR	RPL32	1.966707482
a-488-507-526	488	507	526	240	16HBE-W1282X	CFTR	RPL32	1.398696719
a-488-507-526	488	507	526	240	16HBE-W1282X	CFTR	RPL32	1.410127651
a-488-507-526	488	507	526	240	16HBE-W1282X	CFTR	RPL32	1.575496491
a-cocktail-6nM	478	495	515	6	16HBE-W1282X	CFTR	RPL32	1.601270831
a-cocktail-6nM	478	495	515	6	16HBE-W1282X	CFTR	RPL32	1.338565444
a-cocktail-6nM	478	495	515	6	16HBE-W1282X	CFTR	RPL32	0.986857144
a-cocktail-30nM	478	495	515	30	16HBE-W1282X	CFTR	RPL32	2.78063112
a-cocktail-30nM	478	495	515	30	16HBE-W1282X	CFTR	RPL32	2.632368295
a-cocktail-30nM	478	495	515	30	16HBE-W1282X	CFTR	RPL32	2.135257324
a-cocktail-60nM	478	495	515	60	16HBE-W1282X	CFTR	RPL32	3.021043583
a-cocktail-60nM	478	495	515	60	16HBE-W1282X	CFTR	RPL32	3.074786543
a-cocktail-60nM	478	495	515	60	16HBE-W1282X	CFTR	RPL32	2.8307072
a-cocktail-120nM	478	495	515	120	16HBE-W1282X	CFTR	RPL32	3.079650204
a-cocktail-120nM	478	495	515	120	16HBE-W1282X	CFTR	RPL32	3.73261209
a-cocktail-120nM	478	495	515	120	16HBE-W1282X	CFTR	RPL32	4.388683129
a-cocktail-240nM	478	495	515	240	16HBE-W1282X	CFTR	RPL32	3.307120119
a-cocktail-240nM	478	495	515	240	16HBE-W1282X	CFTR	RPL32	3.273693783
