# Supplementary material for: Gene-specific nonsense-mediated mRNA decay targeting for cystic fibrosis therapy
Source: Nat Commun. 2022 May 27;13:2978. doi: 10.1038/s41467-022-30668-y (PMC9142507; doi:10.1038/s41467-022-30668-y)
Supplement: Supplementary file 6 — Source Data [file 41467_2022_30668_MOESM6_ESM.zip › Source data, excel/fig.1h_qpcr quantification.csv]

tx	target_gene	ref_gene	dose_nM	aso_length	fc
NT	CFTR	RPL32	0	NA	0.984572874
NT	CFTR	RPL32	0	NA	1.147682161
NT	CFTR	RPL32	0	NA	0.884973981
sc_15mer_180nM	CFTR	RPL32	180	15	1.542793386
sc_15mer_180nM	CFTR	RPL32	180	15	0.996477165
sc_15mer_180nM	CFTR	RPL32	180	15	1.778222769
sc_18mer_180nM	CFTR	RPL32	180	18	1.146755453
sc_18mer_180nM	CFTR	RPL32	180	18	1.154479319
sc_18mer_180nM	CFTR	RPL32	180	18	0.927462949
ASO_478_495_515_60nM	CFTR	RPL32	60	15	3.56734471
ASO_478_495_515_60nM	CFTR	RPL32	60	15	4.490283514
ASO_478_495_515_60nM	CFTR	RPL32	60	15	3.436844024
ASO_478_495_515_120nM	CFTR	RPL32	120	15	4.398233225
ASO_478_495_515_120nM	CFTR	RPL32	120	15	5.166286286
ASO_478_495_515_120nM	CFTR	RPL32	120	15	4.894404182
ASO_24_25_26-2_60nM	CFTR	RPL32	60	18	3.280622399
ASO_24_25_26-2_60nM	CFTR	RPL32	60	18	3.741090622
ASO_24_25_26-2_60nM	CFTR	RPL32	60	18	3.541145706
ASO_24_25_26-2_120nM	CFTR	RPL32	120	18	4.92083068
ASO_24_25_26-2_120nM	CFTR	RPL32	120	18	NA
ASO_24_25_26-2_120nM	CFTR	RPL32	120	18	3.149646314
