# Supplementary material for: Gene-specific nonsense-mediated mRNA decay targeting for cystic fibrosis therapy
Source: Nat Commun. 2022 May 27;13:2978. doi: 10.1038/s41467-022-30668-y (PMC9142507; doi:10.1038/s41467-022-30668-y)
Supplement: Supplementary file 6 — Source Data [file 41467_2022_30668_MOESM6_ESM.zip › Source data, excel/fig.1k_qpcr quantification.csv]

target_gene	tx	log2_fc	fold change
CFTR	NT	0.001679761	1.001165
CFTR	NT	0.125128675	1.090605
CFTR	NT	-0.126807471	0.9158559
CFTR	CHX	1.601227267	3.034013
CFTR	CHX	1.76156187	3.39065
CFTR	CHX	1.796105144	3.472814001
C1orf37	NT	0.042	1.029540083
C1orf37	NT	0.164	1.120389214
C1orf37	NT	-0.206	0.866937564
C1orf37	CHX	2.15	4.438277888
C1orf37	CHX	1.668	3.1777376
C1orf37	CHX	1.706	3.262549973
eIF4A2	NT	0.119	1.085981856
eIF4A2	NT	-0.077	0.948026965
eIF4A2	NT	-0.042	0.971307496
eIF4A2	CHX	2.852	7.22000582
eIF4A2	CHX	2.676	6.390815332
eIF4A2	CHX	2.861	7.265187342
GADD45A	NT	0.27	1.205807828
GADD45A	NT	0.319	1.247465572
GADD45A	NT	-0.589	0.664803554
GADD45A	CHX	3.325	10.02131551
GADD45A	CHX	3.203	9.208715931
GADD45A	CHX	3.286	9.754040753
RPL12	NT	-0.068	0.953959551
RPL12	NT	0.118	1.085229372
RPL12	NT	-0.049	0.966606097
RPL12	CHX	1.907	3.750284386
RPL12	CHX	1.805	3.494291584
RPL12	CHX	1.803	3.489450823
SF3B1	NT	-0.213	0.862741345
SF3B1	NT	0.199	1.147902414
SF3B1	NT	0.015	1.010451446
SF3B1	CHX	1.979	3.942197348
SF3B1	CHX	1.766	3.40109664
SF3B1	CHX	2.028	4.078390732
SRSF2	NT	0.034	1.0238469
SRSF2	NT	0.053	1.037419937
SRSF2	NT	-0.087	0.941478465
SRSF2	CHX	2.403	5.289018421
SRSF2	CHX	1.976	3.934008296
SRSF2	CHX	2.018	4.050219229
SRSF4	NT	0.051	1.035982764
SRSF4	NT	0.395	1.31494276
SRSF4	NT	-0.446	0.734075318
SRSF4	CHX	1.478	2.785622961
SRSF4	CHX	1.765	3.398739997
SRSF4	CHX	1.401	2.640845682
CFTR	Sc15	0.201633861	1.15
CFTR	Sc15	-0.13606155	0.91
CFTR	Sc15	-0.058893689	0.96
CFTR	LC15-1	1.411426246	2.660000001
CFTR	LC15-1	1.726831217	3.31
CFTR	LC15-1	1.618238656	3.070000001
C1orf37	Sc15	-0.5668766	0.675076732
C1orf37	Sc15	0.2085149	1.15549811
C1orf37	Sc15	0.3583618	1.281969377
C1orf37	LC15-1	-0.0813471	0.945174689
C1orf37	LC15-1	0.04784226	1.033717706
C1orf37	LC15-1	0.01510248	1.010523225
eIF4A2	Sc15	0.1168995	1.084401865
eIF4A2	Sc15	-0.04305426	0.970597965
eIF4A2	Sc15	-0.07384521	0.950102316
eIF4A2	LC15-1	-0.154572	0.898398859
eIF4A2	LC15-1	-0.8770114	0.544494205
eIF4A2	LC15-1	-0.3965866	0.75965349
GADD45A	Sc15	-0.2577208	0.836408252
GADD45A	Sc15	0.1453466	1.105996331
GADD45A	Sc15	0.1123742	1.081005752
GADD45A	LC15-1	0.2931659	1.225326228
GADD45A	LC15-1	0.1361585	1.098974949
GADD45A	LC15-1	0.1125321	1.081124073
RPL12	Sc15	-0.2774771	0.825032525
RPL12	Sc15	0.2503967	1.189534158
RPL12	Sc15	0.0270804	1.01894798
RPL12	LC15-1	0.849692	1.802116152
RPL12	LC15-1	-0.1498155	0.901365727
RPL12	LC15-1	0.7513098	1.683320397
SF3B1	Sc15	-0.3111394	0.806004948
SF3B1	Sc15	0.08837414	1.063171355
SF3B1	Sc15	0.2227653	1.166968242
SF3B1	LC15-1	0.5314109	1.445341993
SF3B1	LC15-1	0.05512626	1.038950025
SF3B1	LC15-1	0.5521736	1.466293186
SRSF2	Sc15	0.289871535	1.222531412
SRSF2	Sc15	-1.129625001	0.457034506
SRSF2	Sc15	0.4046491	1.323766898
SRSF2	LC15-1	-0.020108857	0.986158292
SRSF2	LC15-1	0.513368926	1.427379469
SRSF2	LC15-1	0.856035552	1.81005753
SRSF4	Sc15	-0.6959906	0.617285325
SRSF4	Sc15	0.0360473	1.025300853
SRSF4	Sc15	0.6599433	1.580020525
SRSF4	LC15-1	-0.04415285	0.969859151
SRSF4	LC15-1	-0.3657986	0.776039182
SRSF4	LC15-1	-0.3729403	0.772207087
