# Supplementary material for: Gene-specific nonsense-mediated mRNA decay targeting for cystic fibrosis therapy
Source: Nat Commun. 2022 May 27;13:2978. doi: 10.1038/s41467-022-30668-y (PMC9142507; doi:10.1038/s41467-022-30668-y)
Supplement: Supplementary file 6 — Source Data [file 41467_2022_30668_MOESM6_ESM.zip › Source data, excel/fig.2a-c.xlsx]

## Sheet: Sheet1
Fig	Tx	replicate 1	replicate 2	replicate 3	replicate 4	replicate 5	replicate 6
fig. 2a	NT	0.807388	1.09235	1.10026
fig. 2a	ASO.scramble	0.704485	0.775726	0.91029
fig. 2a	ASO.488.507.526	0.91029	0.712401	0.585752
fig. 2a	CHX	1.30607	0.823219	0.649077
fig. 2a	ASO.494.515.470	1.51979	2.20844	1.781
fig. 2a	ASO.494.515.471	2.58047	1.17942	1.219
fig. 2a	ASO.494.515.472	1.73351	1.44855	1.51979
fig. 2a	ASO.494.515.473	1.84433	0.126649	1.20317
fig. 2a	ASO.494.515.474	1.90765	1.59895	1.72559
fig. 2a	ASO.494.515.475	1.45646	2.02638	1.34565
fig. 2a	ASO.494.515.476	1.74143	2.08971	1.97098
fig. 2a	ASO.494.515.477	1.68602	1.29024	0.965699
fig. 2a	ASO.494.515.478	3.14248	2.77045	1.82058
fig. 2a	ASO.494.515.479	2.25594	2.08971
fig. 2a	ASO.494.515.480	1.63061	2.07388	2.30343
fig. 2a	ASO.494.515.481	1.3219	1.75726	1.86807
fig. 2a	ASO.494.515.482	1.25857	1.40897	1.25066
fig. 2a	ASO.494.515.483	0.973615	1.56728	1.23483
fig. 2a	ASO.494.515.484	1.26649	0.846966	1.39314
fig. 2a	ASO.494.515.485	0.989446	1.28232	0.633245
fig. 2a	ASO.494.515.486	1.1715	1.86016	1.1715
fig. 2a	ASO.494.515.487	1.38522	0.926121	0.783641
fig. 2a	ASO.494.515.488	0.688654	0.593668	0.807388
fig. 2b	NT	1.35	0.75	0.98
fig. 2b	ASO.scramble	0.79	1.14	1.45
fig. 2b	ASO.488.507.526	0.98	1.38	0.79
fig. 2b	CHX	2.77	2.38	2.22
fig. 2b	ASO.478.520.489	1.46	1.22	1.46
fig. 2b	ASO.478.520.490	1.85	1.08	0.63
fig. 2b	ASO.478.520.491	1.3	1.81	1.43
fig. 2b	ASO.478.520.492	2.5	1.27	0.77
fig. 2b	ASO.478.520.493	1.97	1.32	2.87
fig. 2b	ASO.478.520.494	3.74	2.09	2.73
fig. 2b	ASO.478.520.495	2.07	1.55	2.31
fig. 2b	ASO.478.520.496	2.96	1.95	1.65
fig. 2b	ASO.478.520.497	3.2	2.21	2.77
fig. 2b	ASO.478.520.498	2.11	1.99	1.89
fig. 2b	ASO.478.520.499	2.18	1.51	1.64
fig. 2b	ASO.478.520.500	2.13	2.1	2.28
fig. 2b	ASO.478.520.501	3.54	1.92	1.37
fig. 2b	ASO.478.520.502	1.44	1.08	2.03
fig. 2b	ASO.478.520.503	1.68	1.08	1.75
fig. 2b	ASO.478.520.504	1.7	1.47	1.44
fig. 2b	ASO.478.520.505	1.87	2.69	1.83
fig. 2b	ASO.478.520.506	1.67	1.34	0.85
fig. 2b	ASO.478.520.507	1.44	1.39	1.27
fig. 2c	NT	1.35	0.723895	0.75	1.03312	0.98	1.33713
fig. 2c	ASO.scramble	0.79	0.567702	1.14	0.948758	1.45	0.862251
fig. 2c	ASO.488.507.526	0.98	0.345546	1.38	1.22171	0.79	0.776301
fig. 2c	CHX	2.77	0.616847	2.38	1.23838	2.22	1.42149
fig. 2c	ASO.478.494.508	3.24	3.61531	2.62	3.45927	2.14	5.82569
fig. 2c	ASO.478.494.509	1.73	3.73208	2.58	3.29097	1.75	2.95469
fig. 2c	ASO.478.494.510	1.62	3.43684	1.17	2.17878	1.16	2.44236
fig. 2c	ASO.478.494.511	2.25	2.3868	2.5	3.63426	2.81	2.71334
fig. 2c	ASO.478.494.512	0.46	2.34072	3.05	2.22155	1.51	2.41612
fig. 2c	ASO.478.494.513	2.58	1.75634	2.33	2.85906	2.63	1.60145
fig. 2c	ASO.478.494.514	4.12	4.00997	2.76	3.5356	2.81	2.79435
fig. 2c	ASO.478.494.515	2.7	2.07112	1.7	2.71647	2.13	2.01692
fig. 2c	ASO.478.494.516	1.95	2.44785	2.09	1.70589	1.43	3.12378
fig. 2c	ASO.478.494.517	1.45	2.65471	2.22	1.67603	1.44	0.753918
fig. 2c	ASO.478.494.518	2.52	2.53901	1.68	2.30877	2.58	2.1261
fig. 2c	ASO.478.494.519	2.08	1.05602	2.62	2.18769	1.39	3.52832
fig. 2c	ASO.478.494.520	2.3	1.66883	2.15	3.81725	2.38	2.65809
fig. 2c	ASO.478.494.521	1.73	3.22291	2.02	3.36806	2.14	2.08851
fig. 2c	ASO.478.494.522	2.08	4.1868	4.68	2.10375	3.54	2.16679
fig. 2c	ASO.478.494.523	1.57	1.91534	2.21	4.40745	1.65	0.980754
fig. 2c	ASO.478.494.524	2.35	2.47693	2.82	3.06958	2.23	1.85854
fig. 2c	ASO.478.494.525	1.61	2.64748	1.82	1.73705	1.59	2.83218
fig. 2c	ASO.478.494.526	1.46	1.09911	1.95	4.73105		3.75094
