# Supplementary material for: Gene-specific nonsense-mediated mRNA decay targeting for cystic fibrosis therapy
Source: Nat Commun. 2022 May 27;13:2978. doi: 10.1038/s41467-022-30668-y (PMC9142507; doi:10.1038/s41467-022-30668-y)
Supplement: Supplementary file 6 — Source Data [file 41467_2022_30668_MOESM6_ESM.zip › Source data, excel/fig.2d.xlsx]

## Sheet: Sheet1
Fig	Tx	cftr fold change replicate 1	cftr fold change replicate 2	cftr fold change replicate 3
fig.2d	NT	1.16645	1.41935	0.604007
fig.2d	Sc15 120 nM	0.984711	0.883447	1.50931
fig.2d	488 507 526 120 nM	1.32519	1.35163	2.00231
fig.2d	CHX	4.58955	3.73884	3.5987
fig.2d	478 495 515 10nM	1.56333	0.464776	1.27762
fig.2d	478 495 515 60nM	1.43756	1.36113	2.27969
fig.2d	478 495 515 120nM	4.93299	3.06022	4.44366
fig.2d	478 494 514 10nM	1.79832	1.48755	1.80837
fig.2d	478 494 514 60nM	4.45172	4.17016	2.46753
fig.2d	478 494 514 120nM	6.38266	3.21048	3.42513
