# Supplementary material for: Gene-specific nonsense-mediated mRNA decay targeting for cystic fibrosis therapy
Source: Nat Commun. 2022 May 27;13:2978. doi: 10.1038/s41467-022-30668-y (PMC9142507; doi:10.1038/s41467-022-30668-y)
Supplement: Supplementary file 6 — Source Data [file 41467_2022_30668_MOESM6_ESM.zip › Source data, excel/fig.2e-f.xlsx]

## Sheet: Sheet1
Fig	cell line	target gene	Tx	gene fold change
fig.2e	16HBE-G542X	CFTR	NT	0.689588
fig.2e	16HBE-G542X	CFTR	Sc15 120 nM	0.601439
fig.2e	16HBE-G542X	CFTR	488 507 526 120 nM	1.28089
fig.2e	16HBE-G542X	CFTR	CHX	2.24567
fig.2e	16HBE-G542X	CFTR	478 494 514 120 nM	1.06096
fig.2e	16HBE-G542X	CFTR	NT	1.35345
fig.2e	16HBE-G542X	CFTR	Sc15 120 nM	0.540623
fig.2e	16HBE-G542X	CFTR	488 507 526 120 nM	0.829392
fig.2e	16HBE-G542X	CFTR	CHX	1.8214
fig.2e	16HBE-G542X	CFTR	478 494 514 120 nM	1.16693
fig.2e	16HBE-G542X	CFTR	NT	1.07144
fig.2e	16HBE-G542X	CFTR	Sc15 120 nM	0.447602
fig.2e	16HBE-G542X	CFTR	488 507 526 120 nM	0.847639
fig.2e	16HBE-G542X	CFTR	CHX	1.58527
fig.2e	16HBE-G542X	CFTR	478 494 514 120 nM	1.22774
fig.2e	16HBE-G542X	eIF4A2	NT	0.789146
fig.2e	16HBE-G542X	eIF4A2	Sc15 120 nM	0.854215
fig.2e	16HBE-G542X	eIF4A2	488 507 526 120 nM	1.30011
fig.2e	16HBE-G542X	eIF4A2	CHX	3.78692
fig.2e	16HBE-G542X	eIF4A2	478 494 514 120 nM	0.99501
fig.2e	16HBE-G542X	eIF4A2	NT	1.20642
fig.2e	16HBE-G542X	eIF4A2	Sc15 120 nM	0.78792
fig.2e	16HBE-G542X	eIF4A2	488 507 526 120 nM	0.962771
fig.2e	16HBE-G542X	eIF4A2	CHX	3.48348
fig.2e	16HBE-G542X	eIF4A2	478 494 514 120 nM	0.873591
fig.2e	16HBE-G542X	eIF4A2	NT	1.05037
fig.2e	16HBE-G542X	eIF4A2	Sc15 120 nM	0.703094
fig.2e	16HBE-G542X	eIF4A2	488 507 526 120 nM	0.898052
fig.2e	16HBE-G542X	eIF4A2	CHX	3.34035
fig.2e	16HBE-G542X	eIF4A2	478 494 514 120 nM	0.971878
fig.2f	16HBE-R1162X	CFTR	NT	0.722137
fig.2f	16HBE-R1162X	CFTR	Sc15 120 nM	1.24268
fig.2f	16HBE-R1162X	CFTR	488 507 526 120 nM	0.800663
fig.2f	16HBE-R1162X	CFTR	CHX	3.25098
fig.2f	16HBE-R1162X	CFTR	478 494 514 120 nM	1.71895
fig.2f	16HBE-R1162X	CFTR	NT	1.40873
fig.2f	16HBE-R1162X	CFTR	Sc15 120 nM	1.26497
fig.2f	16HBE-R1162X	CFTR	488 507 526 120 nM	1.02747
fig.2f	16HBE-R1162X	CFTR	CHX	4.33327
fig.2f	16HBE-R1162X	CFTR	478 494 514 120 nM	2.19486
fig.2f	16HBE-R1162X	CFTR	NT	0.982997
fig.2f	16HBE-R1162X	CFTR	Sc15 120 nM	1.29023
fig.2f	16HBE-R1162X	CFTR	488 507 526 120 nM	1.39676
fig.2f	16HBE-R1162X	CFTR	CHX	2.47439
fig.2f	16HBE-R1162X	CFTR	478 494 514 120 nM	2.34998
fig.2f	16HBE-R1162X	eIF4A2	NT	0.835203
fig.2f	16HBE-R1162X	eIF4A2	Sc15 120 nM	0.882112
fig.2f	16HBE-R1162X	eIF4A2	488 507 526 120 nM	0.489008
fig.2f	16HBE-R1162X	eIF4A2	CHX	5.85931
fig.2f	16HBE-R1162X	eIF4A2	478 494 514 120 nM	1.03964
fig.2f	16HBE-R1162X	eIF4A2	NT	1.05841
fig.2f	16HBE-R1162X	eIF4A2	Sc15 120 nM	0.883552
fig.2f	16HBE-R1162X	eIF4A2	488 507 526 120 nM	0.934935
fig.2f	16HBE-R1162X	eIF4A2	CHX	6.31478
fig.2f	16HBE-R1162X	eIF4A2	478 494 514 120 nM	1.10004
fig.2f	16HBE-R1162X	eIF4A2	NT	1.13123
fig.2f	16HBE-R1162X	eIF4A2	Sc15 120 nM	0.832863
fig.2f	16HBE-R1162X	eIF4A2	488 507 526 120 nM	1.08374
fig.2f	16HBE-R1162X	eIF4A2	CHX	5.27778
fig.2f	16HBE-R1162X	eIF4A2	478 494 514 120 nM	1.05563
