# Supplementary material for: Gene-specific nonsense-mediated mRNA decay targeting for cystic fibrosis therapy
Source: Nat Commun. 2022 May 27;13:2978. doi: 10.1038/s41467-022-30668-y (PMC9142507; doi:10.1038/s41467-022-30668-y)
Supplement: Supplementary file 6 — Source Data [file 41467_2022_30668_MOESM6_ESM.zip › Source data, excel/fig.2g.xlsx]

## Sheet: Sheet1
										Fig	Tx	CFTR fold change replicate 1	CFTR fold change replicate 2	CFTR fold change replicate 3	CFTR fold change replicate 4
										fig.2g	L3000	1.05941	0.945618	0.998203	0.742749
										fig.2g	SC15 120nM/60pmol	1.38786	1.17431	1.08359	0.655145
										fig.2g	488 507 526 120nM/60pmol	0.666428	0.81694	0.93373	1.295
										fig.2g	LC15-1 (120:0:0)	0.842416	1.5722	1.77268
										fig.2g	LC15-1 (0:120:0)	1.88951	1.42208	1.35242
										fig.2g	LC15-1 (0:0:120)	0.820729	1.05545	1.73054
										fig.2g	LC15-1 (60:60:0)	1.912	1.56553	1.56478
										fig.2g	LC15-1 (60:0:60)	1.14107	0.759568	1.04604
										fig.2g	LC15-1 (0:60:60)	1.0314	1.33458	1.25984
										fig.2g	LC15-1 (40:40:40)	2.79956	2.72027	2.36277	2.71464
