# Supplementary material for: Gene-specific nonsense-mediated mRNA decay targeting for cystic fibrosis therapy
Source: Nat Commun. 2022 May 27;13:2978. doi: 10.1038/s41467-022-30668-y (PMC9142507; doi:10.1038/s41467-022-30668-y)
Supplement: Supplementary file 6 — Source Data [file 41467_2022_30668_MOESM6_ESM.zip › Source data, excel/fig.2h.csv]

Fig	ASO	Tx	cftr fold change
fig.2h	none	NT	1.098591054
fig.2h	none	NT	0.858690714
fig.2h	none	NT	1.060052014
fig.2h	Sc15	Sc15	0.815291068
fig.2h	Sc15	Sc15	0.245792693
fig.2h	Sc15	Sc15	0.88272615
fig.2h	CC15	488 507 526 120 nM (60 pmol)	0.773348418
fig.2h	CC15	488 507 526 120 nM (60 pmol)	1.063198763
fig.2h	CC15	488 507 526 120 nM (60 pmol)	0.830013059
fig.2h	C478-C495-C515	5-5-5 pmol	0.945773817
fig.2h	C478-C495-C515	5-5-5 pmol	1.195428092
fig.2h	C478-C495-C515	5-5-5 pmol	1.261546718
fig.2h	C478-C495-C515	10-10-10 pmol	2.205195151
fig.2h	C478-C495-C515	10-10-10 pmol	1.901686553
fig.2h	C478-C495-C515	10-10-10 pmol	1.777292823
fig.2h	C478-C495-C515	20-20-20 pmol	3.566129686
fig.2h	C478-C495-C515	20-20-20 pmol	3.474274926
fig.2h	C478-C495-C515	20-20-20 pmol	0.143381549
fig.2h	C478-C495-C515	5-20-20 pmol	4.07673001
fig.2h	C478-C495-C515	5-20-20 pmol	2.752140499
fig.2h	C478-C495-C515	5-20-20 pmol	2.645042216
fig.2h	C478-C495-C515	10-20-20 pmol	3.254372124
fig.2h	C478-C495-C515	10-20-20 pmol	3.199949389
fig.2h	C478-C495-C515	10-20-20 pmol	3.995560299
fig.2h	C478-C495-C515	20-5-20 pmol	2.573963753
fig.2h	C478-C495-C515	20-5-20 pmol	1.845759266
fig.2h	C478-C495-C515	20-5-20 pmol	2.265998916
fig.2h	C478-C495-C515	20-10-20 pmol	2.988287594
fig.2h	C478-C495-C515	20-10-20 pmol	2.907931502
fig.2h	C478-C495-C515	20-10-20 pmol	2.490168163
fig.2h	C478-C495-C515	20-20-5 pmol	2.953347722
fig.2h	C478-C495-C515	20-20-5 pmol	2.681260968
fig.2h	C478-C495-C515	20-20-5 pmol	2.155384779
fig.2h	C478-C495-C515	20-20-10 pmol	2.791546904
fig.2h	C478-C495-C515	20-20-10 pmol	2.745971018
fig.2h	C478-C495-C515	20-20-10 pmol	2.989075869
fig.2h	C478-C495-C515	20-10-10 pmol	2.543757286
fig.2h	C478-C495-C515	20-10-10 pmol	2.880056866
fig.2h	C478-C495-C515	20-10-10 pmol	2.159906094
fig.2h	C478-C495-C515	10-20-10 pmol	2.518203021
fig.2h	C478-C495-C515	10-20-10 pmol	2.615641955
fig.2h	C478-C495-C515	10-20-10 pmol	2.063712943
fig.2h	C478-C495-C515	10-10-20 pmol	2.942326293
fig.2h	C478-C495-C515	10-10-20 pmol	3.903717135
fig.2h	C478-C495-C515	10-10-20 pmol	2.892391421
fig.2h	C478-C495-C515	20-10-5 pmol	2.229407095
fig.2h	C478-C495-C515	20-10-5 pmol	2.483558014
fig.2h	C478-C495-C515	20-10-5 pmol	2.442040101
fig.2h	C478-C495-C515	20-5-10 pmol	2.542604027
fig.2h	C478-C495-C515	20-5-10 pmol	1.512546128
fig.2h	C478-C495-C515	20-5-10 pmol	1.435649647
fig.2h	C478-C495-C515	10-20-5 pmol	2.30817832
fig.2h	C478-C495-C515	10-20-5 pmol	2.239339922
fig.2h	C478-C495-C515	10-20-5 pmol	2.468641965
fig.2h	C478-C495-C515	5-20-10 pmol	2.676789361
fig.2h	C478-C495-C515	5-20-10 pmol	3.594157259
fig.2h	C478-C495-C515	5-20-10 pmol	2.273870584
fig.2h	C478-C495-C515	10-5-20 pmol	1.496074978
fig.2h	C478-C495-C515	10-5-20 pmol	1.845576258
fig.2h	C478-C495-C515	10-5-20 pmol	1.949935752
fig.2h	C478-C495-C515	5-10-20 pmol	2.18173645
fig.2h	C478-C495-C515	5-10-20 pmol	2.084411227
fig.2h	C478-C495-C515	5-10-20 pmol	1.750990519
