# Supplementary material for: Gene-specific nonsense-mediated mRNA decay targeting for cystic fibrosis therapy
Source: Nat Commun. 2022 May 27;13:2978. doi: 10.1038/s41467-022-30668-y (PMC9142507; doi:10.1038/s41467-022-30668-y)
Supplement: Supplementary file 6 — Source Data [file 41467_2022_30668_MOESM6_ESM.zip › Source data, excel/fig.2i.csv]

lane	Band	isoform	Intensity	tx	total_aso_nM	ex24_aso_nM	ex25_aso_nM	ex26_aso_nM	total.intensity	psi
1	1	FL	3634.8	NT	0	0	0	0	3646.08	0.996906266
1	2	d25	11.28	NT	0	0	0	0	3646.08	0.003093734
2	1	FL	3544.41	NT	0	0	0	0	3558.85	0.99594251
2	2	d25	14.44	NT	0	0	0	0	3558.85	0.00405749
3	1	FL	3333.65	NT	0	0	0	0	3349.06	0.995398709
3	2	d25	15.41	NT	0	0	0	0	3349.06	0.004601291
4	1	FL	2643.06	NT	0	0	0	0	2675.84	0.987749641
4	2	d25	32.78	NT	0	0	0	0	2675.84	0.012250359
5	1	FL	3607.21	CHX	0	0	0	0	3611.25	0.998881274
5	2	d25	4.04	CHX	0	0	0	0	3611.25	0.001118726
6	1	FL	126.42	CHX	0	0	0	0	139.61	0.905522527
6	2	d25	13.19	CHX	0	0	0	0	139.61	0.094477473
7	1	FL	3722.29	CHX	0	0	0	0	3748.94	0.992891324
7	2	d25	26.65	CHX	0	0	0	0	3748.94	0.007108676
8	1	FL	3482.5	CHX	0	0	0	0	3441.97	1.011775233
8	2	d25	-40.53	CHX	0	0	0	0	3441.97	-0.011775233
9	1	FL	3389.63	Sc15	120	0	0	0	3361.71	1.008305297
9	2	d25	-27.92	Sc15	120	0	0	0	3361.71	-0.008305297
10	1	FL	3830.14	Sc15	120	0	0	0	3835.84	0.998514015
10	2	d25	5.7	Sc15	120	0	0	0	3835.84	0.001485985
11	1	FL	3445.38	Sc15	120	0	0	0	3475.19	0.991422052
11	2	d25	29.81	Sc15	120	0	0	0	3475.19	0.008577948
12	1	FL	3301.22	Sc15	120	0	0	0	3328.15	0.991908418
12	2	d25	26.93	Sc15	120	0	0	0	3328.15	0.008091582
13	1	FL	2958.72	CC15	120	0	0	0	3406.18	0.868632897
13	2	d24	437.83	CC15	120	0	0	0	3406.18	0.128539889
13	3	d25	9.63	CC15	120	0	0	0	3406.18	0.002827214
14	1	FL	2991.32	CC15	120	0	0	0	3472.68	0.861386595
14	2	d24	463.89	CC15	120	0	0	0	3472.68	0.133582708
14	3	d25	17.47	CC15	120	0	0	0	3472.68	0.005030697
15	1	FL	2964.62	CC15	120	0	0	0	3537.99	0.837939056
15	2	d24	567.18	CC15	120	0	0	0	3537.99	0.160311363
15	3	d25	6.19	CC15	120	0	0	0	3537.99	0.001749581
16	1	FL	2570.62	CC15	120	0	0	0	3077.37	0.835330168
16	2	d24	499.65	CC15	120	0	0	0	3077.37	0.162362667
16	3	d25	7.1	CC15	120	0	0	0	3077.37	0.002307165
17	1	FL	673.33	LC15-1 (40-40-40)	120	40	40	40	2405.68	0.279891756
17	2	d24	108.33	LC15-1 (40-40-40)	120	40	40	40	2405.68	0.045030927
17	3	d25	1058.8	LC15-1 (40-40-40)	120	40	40	40	2405.68	0.440125037
17	4	d24_25	416.24	LC15-1 (40-40-40)	120	40	40	40	2405.68	0.173023844
17	8	d24_25_26	148.98	LC15-1 (40-40-40)	120	40	40	40	2405.68	0.061928436
18	1	FL	732.08	LC15-1 (40-40-40)	120	40	40	40	2413.87	0.303280624
18	2	d24	84.21	LC15-1 (40-40-40)	120	40	40	40	2413.87	0.034885889
18	3	d25	1016.3	LC15-1 (40-40-40)	120	40	40	40	2413.87	0.421025159
18	4	d24_25	415.04	LC15-1 (40-40-40)	120	40	40	40	2413.87	0.171939665
18	8	d24_25_26	166.24	LC15-1 (40-40-40)	120	40	40	40	2413.87	0.068868663
19	1	FL	687.86	LC15-1 (40-40-40)	120	40	40	40	2270.12	0.303006008
19	2	d24	86.62	LC15-1 (40-40-40)	120	40	40	40	2270.12	0.038156573
19	3	d25	946.8	LC15-1 (40-40-40)	120	40	40	40	2270.12	0.417070463
19	4	d24_25	386.5	LC15-1 (40-40-40)	120	40	40	40	2270.12	0.170255317
19	8	d24_25_26	162.34	LC15-1 (40-40-40)	120	40	40	40	2270.12	0.071511638
20	1	FL	692.59	LC15-1 (40-40-40)	120	40	40	40	2210.72	0.313287074
20	2	d24	82.76	LC15-1 (40-40-40)	120	40	40	40	2210.72	0.037435768
20	3	d25	878.17	LC15-1 (40-40-40)	120	40	40	40	2210.72	0.397232576
20	4	d24_25	410.36	LC15-1 (40-40-40)	120	40	40	40	2210.72	0.185622784
20	8	d24_25_26	146.84	LC15-1 (40-40-40)	120	40	40	40	2210.72	0.066421799
21	1	FL	625.65	LC15-1 (40-40-10)	90	40	40	10	1843.41	0.339398181
21	2	d24	93.24	LC15-1 (40-40-10)	90	40	40	10	1843.41	0.050580175
21	3	d25	695.14	LC15-1 (40-40-10)	90	40	40	10	1843.41	0.377094624
21	4	d24_25	308.73	LC15-1 (40-40-10)	90	40	40	10	1843.41	0.167477664
21	8	d24_25_26	120.65	LC15-1 (40-40-10)	90	40	40	10	1843.41	0.065449357
22	1	FL	837.52	LC15-1 (40-40-10)	90	40	40	10	2348.11	0.35667835
22	2	d24	81.71	LC15-1 (40-40-10)	90	40	40	10	2348.11	0.034798199
22	3	d25	1001.78	LC15-1 (40-40-10)	90	40	40	10	2348.11	0.426632483
22	4	d24_25	354.31	LC15-1 (40-40-10)	90	40	40	10	2348.11	0.150891568
22	8	d24_25_26	72.79	LC15-1 (40-40-10)	90	40	40	10	2348.11	0.0309994
23	1	FL	731.91	LC15-1 (40-40-10)	90	40	40	10	2122.95	0.344760828
23	2	d24	69.04	LC15-1 (40-40-10)	90	40	40	10	2122.95	0.032520785
23	3	d25	877.95	LC15-1 (40-40-10)	90	40	40	10	2122.95	0.413551897
23	4	d24_25	370.35	LC15-1 (40-40-10)	90	40	40	10	2122.95	0.174450647
23	8	d24_25_26	73.7	LC15-1 (40-40-10)	90	40	40	10	2122.95	0.034715844
24	1	FL	870.75	LC15-1 (40-40-10)	90	40	40	10	2294.18	0.379547376
24	2	d24	107.09	LC15-1 (40-40-10)	90	40	40	10	2294.18	0.046678988
24	3	d25	929.08	LC15-1 (40-40-10)	90	40	40	10	2294.18	0.404972583
24	4	d24_25	324.21	LC15-1 (40-40-10)	90	40	40	10	2294.18	0.141318467
24	8	d24_25_26	63.05	LC15-1 (40-40-10)	90	40	40	10	2294.18	0.027482586
25	1	FL	760.41	LC15-1 (40-40-20)	100	40	40	20	1902.99	0.399586966
25	2	d24	39.56	LC15-1 (40-40-20)	100	40	40	20	1902.99	0.020788338
25	3	d25	720.23	LC15-1 (40-40-20)	100	40	40	20	1902.99	0.378472824
25	4	d24_25	262.83	LC15-1 (40-40-20)	100	40	40	20	1902.99	0.138114231
25	8	d24_25_26	119.96	LC15-1 (40-40-20)	100	40	40	20	1902.99	0.063037641
26	1	FL	634.7	LC15-1 (40-40-20)	100	40	40	20	1928.21	0.329165392
26	2	d24	65.46	LC15-1 (40-40-20)	100	40	40	20	1928.21	0.033948584
26	3	d25	771.95	LC15-1 (40-40-20)	100	40	40	20	1928.21	0.400345398
26	4	d24_25	293.96	LC15-1 (40-40-20)	100	40	40	20	1928.21	0.152452274
26	8	d24_25_26	162.14	LC15-1 (40-40-20)	100	40	40	20	1928.21	0.084088351
27	1	FL	515.12	LC15-1 (40-40-20)	100	40	40	20	1768.11	0.29133934
27	2	d24	62.06	LC15-1 (40-40-20)	100	40	40	20	1768.11	0.035099626
27	3	d25	768.35	LC15-1 (40-40-20)	100	40	40	20	1768.11	0.434560067
27	4	d24_25	271.64	LC15-1 (40-40-20)	100	40	40	20	1768.11	0.153632975
27	8	d24_25_26	150.94	LC15-1 (40-40-20)	100	40	40	20	1768.11	0.085367992
28	1	FL	917.17	LC15-1 (40-40-20)	100	40	40	20	2275.83	0.403004618
28	2	d24	84.32	LC15-1 (40-40-20)	100	40	40	20	2275.83	0.037050219
28	3	d25	865.37	LC15-1 (40-40-20)	100	40	40	20	2275.83	0.380243691
28	4	d24_25	245.39	LC15-1 (40-40-20)	100	40	40	20	2275.83	0.107824398
28	8	d24_25_26	163.58	LC15-1 (40-40-20)	100	40	40	20	2275.83	0.071877073
29	1	FL	823.63	LC15-1 (40-10-40)	90	40	10	40	2201.13	0.374185078
29	2	d24	94.79	LC15-1 (40-10-40)	90	40	10	40	2201.13	0.043064244
29	3	d25	780.45	LC15-1 (40-10-40)	90	40	10	40	2201.13	0.354567881
29	4	d24_25	328.29	LC15-1 (40-10-40)	90	40	10	40	2201.13	0.14914612
29	8	d24_25_26	173.97	LC15-1 (40-10-40)	90	40	10	40	2201.13	0.079036677
30	1	FL	735.64	LC15-1 (40-10-40)	90	40	10	40	2055	0.357975669
30	2	d24	97.28	LC15-1 (40-10-40)	90	40	10	40	2055	0.0473382
30	3	d25	778.43	LC15-1 (40-10-40)	90	40	10	40	2055	0.378798054
30	4	d24_25	265.96	LC15-1 (40-10-40)	90	40	10	40	2055	0.129420925
30	8	d24_25_26	177.69	LC15-1 (40-10-40)	90	40	10	40	2055	0.086467153
31	1	FL	679.97	LC15-1 (40-10-40)	90	40	10	40	2001.45	0.339738689
31	2	d24	93.85	LC15-1 (40-10-40)	90	40	10	40	2001.45	0.046891004
31	3	d25	800.67	LC15-1 (40-10-40)	90	40	10	40	2001.45	0.400044967
31	4	d24_25	243.22	LC15-1 (40-10-40)	90	40	10	40	2001.45	0.121521897
31	8	d24_25_26	183.74	LC15-1 (40-10-40)	90	40	10	40	2001.45	0.091803443
32	1	FL	936.01	LC15-1 (40-10-40)	90	40	10	40	2279.19	0.4106766
32	2	d24	101.45	LC15-1 (40-10-40)	90	40	10	40	2279.19	0.044511427
32	3	d25	794.63	LC15-1 (40-10-40)	90	40	10	40	2279.19	0.348645791
32	4	d24_25	266.84	LC15-1 (40-10-40)	90	40	10	40	2279.19	0.117076681
32	8	d24_25_26	180.26	LC15-1 (40-10-40)	90	40	10	40	2279.19	0.079089501
33	1	FL	795.95	LC15-1 (40-20-40)	100	40	20	40	2439.13	0.32632537
33	2	d24	108.57	LC15-1 (40-20-40)	100	40	20	40	2439.13	0.044511773
33	3	d25	1006.48	LC15-1 (40-20-40)	100	40	20	40	2439.13	0.412638933
33	4	d24_25	339.54	LC15-1 (40-20-40)	100	40	20	40	2439.13	0.139205372
33	8	d24_25_26	188.59	LC15-1 (40-20-40)	100	40	20	40	2439.13	0.077318552
34	1	FL	746.25	LC15-1 (40-20-40)	100	40	20	40	2327.56	0.320614721
34	2	d24	94.4	LC15-1 (40-20-40)	100	40	20	40	2327.56	0.040557494
34	3	d25	984.65	LC15-1 (40-20-40)	100	40	20	40	2327.56	0.423039578
34	4	d24_25	293.28	LC15-1 (40-20-40)	100	40	20	40	2327.56	0.126003196
34	8	d24_25_26	208.98	LC15-1 (40-20-40)	100	40	20	40	2327.56	0.089785011
35	1	FL	693.59	LC15-1 (40-20-40)	100	40	20	40	2112.48	0.328329736
35	2	d24	87.47	LC15-1 (40-20-40)	100	40	20	40	2112.48	0.041406309
35	3	d25	789.28	LC15-1 (40-20-40)	100	40	20	40	2112.48	0.373627206
35	4	d24_25	321.49	LC15-1 (40-20-40)	100	40	20	40	2112.48	0.152186056
35	8	d24_25_26	220.65	LC15-1 (40-20-40)	100	40	20	40	2112.48	0.104450693
36	1	FL	773.93	LC15-1 (40-20-40)	100	40	20	40	2117.81	0.365438826
36	2	d24	81.06	LC15-1 (40-20-40)	100	40	20	40	2117.81	0.038275388
36	3	d25	803.51	LC15-1 (40-20-40)	100	40	20	40	2117.81	0.379406085
36	4	d24_25	250.33	LC15-1 (40-20-40)	100	40	20	40	2117.81	0.118202294
36	8	d24_25_26	208.98	LC15-1 (40-20-40)	100	40	20	40	2117.81	0.098677407
37	1	FL	880.58	LC15-1 (10-40-40)	90	10	40	40	2231.27	0.394654166
37	2	d24	65.89	LC15-1 (10-40-40)	90	10	40	40	2231.27	0.029530268
37	3	d25	843.86	LC15-1 (10-40-40)	90	10	40	40	2231.27	0.37819717
37	4	d24_25	246.3	LC15-1 (10-40-40)	90	10	40	40	2231.27	0.110385565
37	8	d24_25_26	194.64	LC15-1 (10-40-40)	90	10	40	40	2231.27	0.087232832
38	1	FL	639.98	LC15-1 (10-40-40)	90	10	40	40	2136.7	0.299517948
38	2	d24	32.89	LC15-1 (10-40-40)	90	10	40	40	2136.7	0.015392896
38	3	d25	981.16	LC15-1 (10-40-40)	90	10	40	40	2136.7	0.459194084
38	4	d24_25	268.82	LC15-1 (10-40-40)	90	10	40	40	2136.7	0.12581083
38	8	d24_25_26	213.85	LC15-1 (10-40-40)	90	10	40	40	2136.7	0.100084242
39	1	FL	751.64	LC15-1 (10-40-40)	90	10	40	40	2169.46	0.346464097
39	2	d24	65.39	LC15-1 (10-40-40)	90	10	40	40	2169.46	0.030141141
39	3	d25	900.62	LC15-1 (10-40-40)	90	10	40	40	2169.46	0.415135564
39	4	d24_25	261.88	LC15-1 (10-40-40)	90	10	40	40	2169.46	0.120712067
39	8	d24_25_26	189.93	LC15-1 (10-40-40)	90	10	40	40	2169.46	0.087547132
40	1	FL	775.21	LC15-1 (10-40-40)	90	10	40	40	2152.5	0.360144019
40	2	d24	71.41	LC15-1 (10-40-40)	90	10	40	40	2152.5	0.033175377
40	3	d25	868.73	LC15-1 (10-40-40)	90	10	40	40	2152.5	0.403591173
40	4	d24_25	257.8	LC15-1 (10-40-40)	90	10	40	40	2152.5	0.119767712
40	8	d24_25_26	179.35	LC15-1 (10-40-40)	90	10	40	40	2152.5	0.083321719
41	1	FL	633.54	LC15-1 (20-40-40)	100	20	40	40	2272.16	0.278827195
41	2	d24	68.78	LC15-1 (20-40-40)	100	20	40	40	2272.16	0.030270756
41	3	d25	1041.75	LC15-1 (20-40-40)	100	20	40	40	2272.16	0.458484438
41	4	d24_25	305.88	LC15-1 (20-40-40)	100	20	40	40	2272.16	0.134620801
41	8	d24_25_26	222.21	LC15-1 (20-40-40)	100	20	40	40	2272.16	0.09779681
42	1	FL	582.46	LC15-1 (20-40-40)	100	20	40	40	1934.13	0.30114832
42	2	d24	62.24	LC15-1 (20-40-40)	100	20	40	40	1934.13	0.032179843
42	3	d25	799.92	LC15-1 (20-40-40)	100	20	40	40	1934.13	0.4135813
42	4	d24_25	299.26	LC15-1 (20-40-40)	100	20	40	40	1934.13	0.154725897
42	8	d24_25_26	190.25	LC15-1 (20-40-40)	100	20	40	40	1934.13	0.098364639
43	1	FL	736.5	LC15-1 (20-40-40)	100	20	40	40	2232.25	0.329936163
43	2	d24	77.69	LC15-1 (20-40-40)	100	20	40	40	2232.25	0.034803449
43	3	d25	868.96	LC15-1 (20-40-40)	100	20	40	40	2232.25	0.389275395
43	4	d24_25	357.79	LC15-1 (20-40-40)	100	20	40	40	2232.25	0.160282226
43	8	d24_25_26	191.31	LC15-1 (20-40-40)	100	20	40	40	2232.25	0.085702766
44	1	FL	610.85	LC15-1 (20-40-40)	100	20	40	40	1942.26	0.314504752
44	2	d24	59.81	LC15-1 (20-40-40)	100	20	40	40	1942.26	0.030794023
44	3	d25	811.26	LC15-1 (20-40-40)	100	20	40	40	1942.26	0.417688672
44	4	d24_25	299.62	LC15-1 (20-40-40)	100	20	40	40	1942.26	0.15426359
44	8	d24_25_26	160.72	LC15-1 (20-40-40)	100	20	40	40	1942.26	0.082748963
45	1	FL	1045.67	LC15-1 (40-10-10)	60	40	10	10	2384.25	0.438573975
45	2	d24	106.59	LC15-1 (40-10-10)	60	40	10	10	2384.25	0.044705882
45	3	d25	779.33	LC15-1 (40-10-10)	60	40	10	10	2384.25	0.326865891
45	4	d24_25	269.45	LC15-1 (40-10-10)	60	40	10	10	2384.25	0.113012478
45	8	d24_25_26	183.21	LC15-1 (40-10-10)	60	40	10	10	2384.25	0.076841774
46	1	FL	940.23	LC15-1 (40-10-10)	60	40	10	10	2186.13	0.430088787
46	2	d24	95.86	LC15-1 (40-10-10)	60	40	10	10	2186.13	0.043849176
46	3	d25	699.22	LC15-1 (40-10-10)	60	40	10	10	2186.13	0.319843742
46	4	d24_25	273.17	LC15-1 (40-10-10)	60	40	10	10	2186.13	0.124955972
46	8	d24_25_26	177.65	LC15-1 (40-10-10)	60	40	10	10	2186.13	0.081262322
47	1	FL	920.02	LC15-1 (40-10-10)	60	40	10	10	2138.69	0.430179222
47	2	d24	91.82	LC15-1 (40-10-10)	60	40	10	10	2138.69	0.042932823
47	3	d25	695.05	LC15-1 (40-10-10)	60	40	10	10	2138.69	0.324988661
47	4	d24_25	266.42	LC15-1 (40-10-10)	60	40	10	10	2138.69	0.124571584
47	8	d24_25_26	165.38	LC15-1 (40-10-10)	60	40	10	10	2138.69	0.07732771
48	1	FL	1142.07	LC15-1 (40-10-10)	60	40	10	10	2359.42	0.484046927
48	2	d24	84.45	LC15-1 (40-10-10)	60	40	10	10	2359.42	0.035792695
48	3	d25	764.96	LC15-1 (40-10-10)	60	40	10	10	2359.42	0.324215273
48	4	d24_25	227.14	LC15-1 (40-10-10)	60	40	10	10	2359.42	0.096269422
48	8	d24_25_26	140.8	LC15-1 (40-10-10)	60	40	10	10	2359.42	0.059675683
49	1	FL	693.77	LC15-1 (40-20-20)	80	40	20	20	2035.91	0.340766537
49	2	d24	65.84	LC15-1 (40-20-20)	80	40	20	20	2035.91	0.032339347
49	3	d25	721.91	LC15-1 (40-20-20)	80	40	20	20	2035.91	0.354588366
49	4	d24_25	315.11	LC15-1 (40-20-20)	80	40	20	20	2035.91	0.154775997
49	8	d24_25_26	239.28	LC15-1 (40-20-20)	80	40	20	20	2035.91	0.117529753
50	1	FL	1172.38	LC15-1 (40-20-20)	80	40	20	20	2748.64	0.426530939
50	2	d24	89.04	LC15-1 (40-20-20)	80	40	20	20	2748.64	0.032394202
50	3	d25	876.59	LC15-1 (40-20-20)	80	40	20	20	2748.64	0.318917719
50	4	d24_25	365.02	LC15-1 (40-20-20)	80	40	20	20	2748.64	0.132800221
50	8	d24_25_26	245.61	LC15-1 (40-20-20)	80	40	20	20	2748.64	0.089356918
51	1	FL	1161.03	LC15-1 (40-20-20)	80	40	20	20	2878.16	0.40339314
51	2	d24	116.35	LC15-1 (40-20-20)	80	40	20	20	2878.16	0.040425133
51	3	d25	918.99	LC15-1 (40-20-20)	80	40	20	20	2878.16	0.319297746
51	4	d24_25	412.96	LC15-1 (40-20-20)	80	40	20	20	2878.16	0.143480557
51	8	d24_25_26	268.83	LC15-1 (40-20-20)	80	40	20	20	2878.16	0.093403424
52	1	FL	1271.59	LC15-1 (40-20-20)	80	40	20	20	3374.36	0.376838867
52	2	d24	117.65	LC15-1 (40-20-20)	80	40	20	20	3374.36	0.034865871
52	3	d25	1178.24	LC15-1 (40-20-20)	80	40	20	20	3374.36	0.349174362
52	4	d24_25	428.03	LC15-1 (40-20-20)	80	40	20	20	3374.36	0.126847758
52	8	d24_25_26	378.85	LC15-1 (40-20-20)	80	40	20	20	3374.36	0.112273142
53	1	FL	1405.73	LC15-1 (10-40-10)	60	10	40	10	3174	0.442889099
53	2	d24	50.47	LC15-1 (10-40-10)	60	10	40	10	3174	0.015901071
53	3	d25	1112.89	LC15-1 (10-40-10)	60	10	40	10	3174	0.350626969
53	4	d24_25	375.51	LC15-1 (10-40-10)	60	10	40	10	3174	0.118308129
53	8	d24_25_26	229.4	LC15-1 (10-40-10)	60	10	40	10	3174	0.072274732
54	1	FL	1074.47	LC15-1 (10-40-10)	60	10	40	10	2622.64	0.409690236
54	2	d24	46.29	LC15-1 (10-40-10)	60	10	40	10	2622.64	0.017650154
54	3	d25	952.17	LC15-1 (10-40-10)	60	10	40	10	2622.64	0.363057835
54	4	d24_25	314.38	LC15-1 (10-40-10)	60	10	40	10	2622.64	0.11987158
54	8	d24_25_26	235.33	LC15-1 (10-40-10)	60	10	40	10	2622.64	0.089730196
55	1	FL	1479.3	LC15-1 (10-40-10)	60	10	40	10	3166.61	0.467155728
55	2	d24	59.98	LC15-1 (10-40-10)	60	10	40	10	3166.61	0.018941392
55	3	d25	1081.71	LC15-1 (10-40-10)	60	10	40	10	3166.61	0.341598744
55	4	d24_25	311.15	LC15-1 (10-40-10)	60	10	40	10	3166.61	0.098259653
55	8	d24_25_26	234.47	LC15-1 (10-40-10)	60	10	40	10	3166.61	0.074044483
56	1	FL	1322.14	LC15-1 (10-40-10)	60	10	40	10	2926.96	0.45171099
56	2	d24	53.25	LC15-1 (10-40-10)	60	10	40	10	2926.96	0.018192937
56	3	d25	962.41	LC15-1 (10-40-10)	60	10	40	10	2926.96	0.32880873
56	4	d24_25	320.4	LC15-1 (10-40-10)	60	10	40	10	2926.96	0.109465111
56	8	d24_25_26	268.76	LC15-1 (10-40-10)	60	10	40	10	2926.96	0.091822232
57	1	FL	1047.05	LC15-1 (20-40-20)	80	20	40	20	2910.25	0.359780088
57	2	d24	80.61	LC15-1 (20-40-20)	80	20	40	20	2910.25	0.027698651
57	3	d25	1124.03	LC15-1 (20-40-20)	80	20	40	20	2910.25	0.386231423
57	4	d24_25	405.89	LC15-1 (20-40-20)	80	20	40	20	2910.25	0.139469118
57	8	d24_25_26	252.67	LC15-1 (20-40-20)	80	20	40	20	2910.25	0.08682072
58	1	FL	1010.23	LC15-1 (20-40-20)	80	20	40	20	2699.97	0.374163417
58	2	d24	89.21	LC15-1 (20-40-20)	80	20	40	20	2699.97	0.033041108
58	3	d25	966.45	LC15-1 (20-40-20)	80	20	40	20	2699.97	0.357948422
58	4	d24_25	387.43	LC15-1 (20-40-20)	80	20	40	20	2699.97	0.143494187
58	8	d24_25_26	246.65	LC15-1 (20-40-20)	80	20	40	20	2699.97	0.091352867
59	1	FL	896.91	LC15-1 (20-40-20)	80	20	40	20	2584.96	0.346972487
59	2	d24	76.54	LC15-1 (20-40-20)	80	20	40	20	2584.96	0.029609743
59	3	d25	1056.47	LC15-1 (20-40-20)	80	20	40	20	2584.96	0.408698781
59	4	d24_25	317.23	LC15-1 (20-40-20)	80	20	40	20	2584.96	0.122721435
59	8	d24_25_26	237.81	LC15-1 (20-40-20)	80	20	40	20	2584.96	0.091997555
60	1	FL	1212.55	LC15-1 (20-40-20)	80	20	40	20	2961.83	0.409392166
60	2	d24	95.9	LC15-1 (20-40-20)	80	20	40	20	2961.83	0.032378631
60	3	d25	1040.18	LC15-1 (20-40-20)	80	20	40	20	2961.83	0.351195038
60	4	d24_25	368.18	LC15-1 (20-40-20)	80	20	40	20	2961.83	0.124308282
60	8	d24_25_26	245.02	LC15-1 (20-40-20)	80	20	40	20	2961.83	0.082725882
61	1	FL	1737.67	LC15-1 (10-10-40)	10	10	10	40	3245.09	0.535476674
61	2	d24	41.81	LC15-1 (10-10-40)	10	10	10	40	3245.09	0.01288408
61	3	d25	930.88	LC15-1 (10-10-40)	10	10	10	40	3245.09	0.286857992
61	4	d24_25	294.18	LC15-1 (10-10-40)	10	10	10	40	3245.09	0.09065388
61	8	d24_25_26	240.55	LC15-1 (10-10-40)	10	10	10	40	3245.09	0.074127374
62	1	FL	1241.23	LC15-1 (10-10-40)	10	10	10	40	2878.34	0.431231196
62	2	d24	37.9	LC15-1 (10-10-40)	10	10	10	40	2878.34	0.013167312
62	3	d25	1070.23	LC15-1 (10-10-40)	10	10	10	40	2878.34	0.371821953
62	4	d24_25	291.89	LC15-1 (10-10-40)	10	10	10	40	2878.34	0.101409146
62	8	d24_25_26	237.09	LC15-1 (10-10-40)	10	10	10	40	2878.34	0.082370394
63	1	FL	1688.53	LC15-1 (10-10-40)	10	10	10	40	3477.11	0.485613052
63	2	d24	46.62	LC15-1 (10-10-40)	10	10	10	40	3477.11	0.013407686
63	3	d25	1197.23	LC15-1 (10-10-40)	10	10	10	40	3477.11	0.344317551
63	4	d24_25	289.5	LC15-1 (10-10-40)	10	10	10	40	3477.11	0.083258798
63	8	d24_25_26	255.23	LC15-1 (10-10-40)	10	10	10	40	3477.11	0.073402912
64	1	FL	1582.75	LC15-1 (10-10-40)	10	10	10	40	3175.95	0.498354823
64	2	d24	47.65	LC15-1 (10-10-40)	10	10	10	40	3175.95	0.015003385
64	3	d25	1060.89	LC15-1 (10-10-40)	10	10	10	40	3175.95	0.334038634
64	4	d24_25	269.84	LC15-1 (10-10-40)	10	10	10	40	3175.95	0.084963554
64	8	d24_25_26	214.82	LC15-1 (10-10-40)	10	10	10	40	3175.95	0.067639604
65	1	FL	1161.64	LC15-1 (20-20-40)	80	20	20	40	2812.88	0.412971758
65	2	d24	103.94	LC15-1 (20-20-40)	80	20	20	40	2812.88	0.036951452
65	3	d25	961.05	LC15-1 (20-20-40)	80	20	20	40	2812.88	0.341660505
65	4	d24_25	351	LC15-1 (20-20-40)	80	20	20	40	2812.88	0.12478314
65	8	d24_25_26	235.25	LC15-1 (20-20-40)	80	20	20	40	2812.88	0.083633145
66	1	FL	1272.88	LC15-1 (20-20-40)	80	20	20	40	3047.03	0.417744492
66	2	d24	83.82	LC15-1 (20-20-40)	80	20	20	40	3047.03	0.027508754
66	3	d25	1042.72	LC15-1 (20-20-40)	80	20	20	40	3047.03	0.342208643
66	4	d24_25	374.92	LC15-1 (20-20-40)	80	20	20	40	3047.03	0.123044407
66	8	d24_25_26	272.69	LC15-1 (20-20-40)	80	20	20	40	3047.03	0.089493704
67	1	FL	958.83	LC15-1 (20-20-40)	80	20	20	40	2579.29	0.371741836
67	2	d24	89.94	LC15-1 (20-20-40)	80	20	20	40	2579.29	0.034870061
67	3	d25	938.46	LC15-1 (20-20-40)	80	20	20	40	2579.29	0.363844314
67	4	d24_25	338.91	LC15-1 (20-20-40)	80	20	20	40	2579.29	0.131396625
67	8	d24_25_26	253.15	LC15-1 (20-20-40)	80	20	20	40	2579.29	0.098147165
68	1	FL	1048.75	LC15-1 (20-20-40)	80	20	20	40	2581.9	0.406193114
68	2	d24	78.27	LC15-1 (20-20-40)	80	20	20	40	2581.9	0.030314884
68	3	d25	878.93	LC15-1 (20-20-40)	80	20	20	40	2581.9	0.340419846
68	4	d24_25	328.69	LC15-1 (20-20-40)	80	20	20	40	2581.9	0.127305473
68	8	d24_25_26	247.26	LC15-1 (20-20-40)	80	20	20	40	2581.9	0.095766683
69	1	FL	1383.68	LC15-1 (10-20-40)	10	10	20	40	3081.85	0.448977075
69	2	d24	34.11	LC15-1 (10-20-40)	10	10	20	40	3081.85	0.011068027
69	3	d25	1079.5	LC15-1 (10-20-40)	10	10	20	40	3081.85	0.35027662
69	4	d24_25	316.12	LC15-1 (10-20-40)	10	10	20	40	3081.85	0.102574752
69	8	d24_25_26	268.44	LC15-1 (10-20-40)	10	10	20	40	3081.85	0.087103525
70	1	FL	1142.86	LC15-1 (10-20-40)	10	10	20	40	2697.38	0.42369262
70	2	d24	47.68	LC15-1 (10-20-40)	10	10	20	40	2697.38	0.017676412
70	3	d25	947.53	LC15-1 (10-20-40)	10	10	20	40	2697.38	0.351277907
70	4	d24_25	307.39	LC15-1 (10-20-40)	10	10	20	40	2697.38	0.11395873
70	8	d24_25_26	251.92	LC15-1 (10-20-40)	10	10	20	40	2697.38	0.093394331
71	1	FL	1012.12	LC15-1 (10-20-40)	10	10	20	40	2546.64	0.397433481
71	2	d24	93.67	LC15-1 (10-20-40)	10	10	20	40	2546.64	0.036781799
71	3	d25	918.19	LC15-1 (10-20-40)	10	10	20	40	2546.64	0.360549587
71	4	d24_25	266.17	LC15-1 (10-20-40)	10	10	20	40	2546.64	0.10451811
71	8	d24_25_26	256.49	LC15-1 (10-20-40)	10	10	20	40	2546.64	0.100717023
72	1	FL	1373.73	LC15-1 (10-20-40)	10	10	20	40	3044.52	0.451213984
72	2	d24	53.14	LC15-1 (10-20-40)	10	10	20	40	3044.52	0.017454311
72	3	d25	1113.41	LC15-1 (10-20-40)	10	10	20	40	3044.52	0.365709537
72	4	d24_25	266.06	LC15-1 (10-20-40)	10	10	20	40	3044.52	0.087389802
72	8	d24_25_26	238.18	LC15-1 (10-20-40)	10	10	20	40	3044.52	0.078232365
73	1	FL	1015.97	LC15-1 (20-10-40)	70	20	10	40	2175.21	0.467067548
73	2	d24	46.47	LC15-1 (20-10-40)	70	20	10	40	2175.21	0.021363455
73	3	d25	733.12	LC15-1 (20-10-40)	70	20	10	40	2175.21	0.337034125
73	4	d24_25	229.47	LC15-1 (20-10-40)	70	20	10	40	2175.21	0.105493263
73	8	d24_25_26	150.18	LC15-1 (20-10-40)	70	20	10	40	2175.21	0.06904161
74	1	FL	1135.37	LC15-1 (20-10-40)	70	20	10	40	2449.61	0.463490107
74	2	d24	42.86	LC15-1 (20-10-40)	70	20	10	40	2449.61	0.017496663
74	3	d25	847.9	LC15-1 (20-10-40)	70	20	10	40	2449.61	0.346136732
74	4	d24_25	260.41	LC15-1 (20-10-40)	70	20	10	40	2449.61	0.106306718
74	8	d24_25_26	163.07	LC15-1 (20-10-40)	70	20	10	40	2449.61	0.06656978
75	1	FL	1258.59	LC15-1 (20-10-40)	70	20	10	40	2583.25	0.487211846
75	2	d24	104.66	LC15-1 (20-10-40)	70	20	10	40	2583.25	0.040514855
75	3	d25	839.44	LC15-1 (20-10-40)	70	20	10	40	2583.25	0.324954999
75	4	d24_25	240.21	LC15-1 (20-10-40)	70	20	10	40	2583.25	0.092987516
75	8	d24_25_26	140.35	LC15-1 (20-10-40)	70	20	10	40	2583.25	0.054330785
76	1	FL	1334.4	LC15-1 (20-10-40)	70	20	10	40	2634.37	0.506534769
76	2	d24	45.12	LC15-1 (20-10-40)	70	20	10	40	2634.37	0.017127435
76	3	d25	840.08	LC15-1 (20-10-40)	70	20	10	40	2634.37	0.318892183
76	4	d24_25	248.07	LC15-1 (20-10-40)	70	20	10	40	2634.37	0.094166727
76	8	d24_25_26	166.7	LC15-1 (20-10-40)	70	20	10	40	2634.37	0.063278886
77	1	FL	1286.88	LC15-1 (10-40-20)	70	10	40	20	2716.41	0.473742918
77	2	d24	80.11	LC15-1 (10-40-20)	70	10	40	20	2716.41	0.02949113
77	3	d25	898.22	LC15-1 (10-40-20)	70	10	40	20	2716.41	0.33066437
77	4	d24_25	264.2	LC15-1 (10-40-20)	70	10	40	20	2716.41	0.097260723
77	8	d24_25_26	187	LC15-1 (10-40-20)	70	10	40	20	2716.41	0.06884086
78	1	FL	980.3	LC15-1 (10-40-20)	70	10	40	20	2382.37	0.411481004
78	2	d24	65.39	LC15-1 (10-40-20)	70	10	40	20	2382.37	0.027447458
78	3	d25	852.35	LC15-1 (10-40-20)	70	10	40	20	2382.37	0.357773981
78	4	d24_25	307.5	LC15-1 (10-40-20)	70	10	40	20	2382.37	0.12907315
78	8	d24_25_26	176.83	LC15-1 (10-40-20)	70	10	40	20	2382.37	0.074224407
79	1	FL	931.82	LC15-1 (10-40-20)	70	10	40	20	2372.85	0.392700761
79	2	d24	38.52	LC15-1 (10-40-20)	70	10	40	20	2372.85	0.016233643
79	3	d25	946.48	LC15-1 (10-40-20)	70	10	40	20	2372.85	0.398878985
79	4	d24_25	274.68	LC15-1 (10-40-20)	70	10	40	20	2372.85	0.11575953
79	8	d24_25_26	181.35	LC15-1 (10-40-20)	70	10	40	20	2372.85	0.076427081
80	1	FL	1072.59	LC15-1 (10-40-20)	70	10	40	20	2575.13	0.416518778
80	2	d24	73.35	LC15-1 (10-40-20)	70	10	40	20	2575.13	0.028483999
80	3	d25	1040.87	LC15-1 (10-40-20)	70	10	40	20	2575.13	0.404200953
80	4	d24_25	256.48	LC15-1 (10-40-20)	70	10	40	20	2575.13	0.099598855
80	8	d24_25_26	131.84	LC15-1 (10-40-20)	70	10	40	20	2575.13	0.051197415
81	1	FL	896.1	LC15-1 (20-40-10)	70	20	40	10	2191.85	0.408832721
81	2	d24	84.66	LC15-1 (20-40-10)	70	20	40	10	2191.85	0.038624906
81	3	d25	758.89	LC15-1 (20-40-10)	70	20	40	10	2191.85	0.346232635
81	4	d24_25	272.28	LC15-1 (20-40-10)	70	20	40	10	2191.85	0.124223829
81	8	d24_25_26	179.92	LC15-1 (20-40-10)	70	20	40	10	2191.85	0.082085909
82	1	FL	855.47	LC15-1 (20-40-10)	70	20	40	10	2203.43	0.388244691
82	2	d24	89.16	LC15-1 (20-40-10)	70	20	40	10	2203.43	0.040464185
82	3	d25	765.59	LC15-1 (20-40-10)	70	20	40	10	2203.43	0.347453743
82	4	d24_25	282.84	LC15-1 (20-40-10)	70	20	40	10	2203.43	0.128363506
82	8	d24_25_26	210.37	LC15-1 (20-40-10)	70	20	40	10	2203.43	0.095473875
83	1	FL	920.08	LC15-1 (20-40-10)	70	20	40	10	2331.55	0.394621604
83	2	d24	73.07	LC15-1 (20-40-10)	70	20	40	10	2331.55	0.031339667
83	3	d25	806.9	LC15-1 (20-40-10)	70	20	40	10	2331.55	0.346078789
83	4	d24_25	287.36	LC15-1 (20-40-10)	70	20	40	10	2331.55	0.123248483
83	8	d24_25_26	244.14	LC15-1 (20-40-10)	70	20	40	10	2331.55	0.104711458
84	1	FL	1062.21	LC15-1 (20-40-10)	70	20	40	10	2374.15	0.44740644
84	2	d24	74.25	LC15-1 (20-40-10)	70	20	40	10	2374.15	0.031274351
84	3	d25	787.05	LC15-1 (20-40-10)	70	20	40	10	2374.15	0.331508119
84	4	d24_25	268.46	LC15-1 (20-40-10)	70	20	40	10	2374.15	0.113076259
84	8	d24_25_26	182.18	LC15-1 (20-40-10)	70	20	40	10	2374.15	0.076734831
85	1	FL	1248.51	LC15-1 (40-10-20)	70	40	10	20	2537.64	0.491996501
85	2	d24	121.79	LC15-1 (40-10-20)	70	40	10	20	2537.64	0.047993411
85	3	d25	728.42	LC15-1 (40-10-20)	70	40	10	20	2537.64	0.287046232
85	4	d24_25	260.38	LC15-1 (40-10-20)	70	40	10	20	2537.64	0.102607147
85	8	d24_25_26	178.54	LC15-1 (40-10-20)	70	40	10	20	2537.64	0.070356709
86	1	FL	1286.47	LC15-1 (40-10-20)	70	40	10	20	2571.13	0.500351985
86	2	d24	96.54	LC15-1 (40-10-20)	70	40	10	20	2571.13	0.037547693
86	3	d25	678.19	LC15-1 (40-10-20)	70	40	10	20	2571.13	0.263771182
86	4	d24_25	293.97	LC15-1 (40-10-20)	70	40	10	20	2571.13	0.114334942
86	8	d24_25_26	215.96	LC15-1 (40-10-20)	70	40	10	20	2571.13	0.083994197
87	1	FL	1167.43	LC15-1 (40-10-20)	70	40	10	20	2499.02	0.467155125
87	2	d24	85.55	LC15-1 (40-10-20)	70	40	10	20	2499.02	0.03423342
87	3	d25	789.22	LC15-1 (40-10-20)	70	40	10	20	2499.02	0.315811798
87	4	d24_25	259.9	LC15-1 (40-10-20)	70	40	10	20	2499.02	0.104000768
87	8	d24_25_26	196.92	LC15-1 (40-10-20)	70	40	10	20	2499.02	0.078798889
88	1	FL	46.17	LC15-1 (40-10-20)	70	40	10	20	93.98	0.491274739
88	2	d24	1.51	LC15-1 (40-10-20)	70	40	10	20	93.98	0.016067248
88	3	d25	29.33	LC15-1 (40-10-20)	70	40	10	20	93.98	0.312087678
88	4	d24_25	7.59	LC15-1 (40-10-20)	70	40	10	20	93.98	0.080761864
88	8	d24_25_26	9.38	LC15-1 (40-10-20)	70	40	10	20	93.98	0.09980847
89	1	FL	1197.7	LC15-1 (40-20-10)	70	40	20	10	2413.65	0.496219419
89	2	d24	87.19	LC15-1 (40-20-10)	70	40	20	10	2413.65	0.036123713
89	3	d25	674.28	LC15-1 (40-20-10)	70	40	20	10	2413.65	0.279361134
89	4	d24_25	272.22	LC15-1 (40-20-10)	70	40	20	10	2413.65	0.112783544
89	8	d24_25_26	182.26	LC15-1 (40-20-10)	70	40	20	10	2413.65	0.075512191
90	1	FL	1415.57	LC15-1 (40-20-10)	70	40	20	10	2765.6	0.511849147
90	2	d24	99.07	LC15-1 (40-20-10)	70	40	20	10	2765.6	0.035822245
90	3	d25	815.47	LC15-1 (40-20-10)	70	40	20	10	2765.6	0.294861874
90	4	d24_25	266.73	LC15-1 (40-20-10)	70	40	20	10	2765.6	0.096445618
90	8	d24_25_26	168.76	LC15-1 (40-20-10)	70	40	20	10	2765.6	0.061021117
91	1	FL	938.85	LC15-1 (40-20-10)	70	40	20	10	2268.14	0.413929475
91	2	d24	80.9	LC15-1 (40-20-10)	70	40	20	10	2268.14	0.035667992
91	3	d25	802.13	LC15-1 (40-20-10)	70	40	20	10	2268.14	0.353651009
91	4	d24_25	300.8	LC15-1 (40-20-10)	70	40	20	10	2268.14	0.13261968
91	8	d24_25_26	145.46	LC15-1 (40-20-10)	70	40	20	10	2268.14	0.064131844
92	1	FL	875.35	LC15-1 (40-20-10)	70	40	20	10	2198.32	0.398190436
92	2	d24	91.91	LC15-1 (40-20-10)	70	40	20	10	2198.32	0.0418092
92	3	d25	780.32	LC15-1 (40-20-10)	70	40	20	10	2198.32	0.354961971
92	4	d24_25	285.87	LC15-1 (40-20-10)	70	40	20	10	2198.32	0.130040213
92	8	d24_25_26	164.87	LC15-1 (40-20-10)	70	40	20	10	2198.32	0.07499818
93	1	FL	945.91	LC15-1 (10-10-10)	0	10	10	10	2094.33	0.451652796
93	2	d24	96.92	LC15-1 (10-10-10)	0	10	10	10	2094.33	0.04627733
93	3	d25	692.04	LC15-1 (10-10-10)	0	10	10	10	2094.33	0.330435032
93	4	d24_25	261.38	LC15-1 (10-10-10)	0	10	10	10	2094.33	0.124803636
93	8	d24_25_26	98.08	LC15-1 (10-10-10)	0	10	10	10	2094.33	0.046831206
94	1	FL	1166.6	LC15-1 (10-10-10)	0	10	10	10	2631.99	0.443238766
94	2	d24	100.16	LC15-1 (10-10-10)	0	10	10	10	2631.99	0.038054856
94	3	d25	893.68	LC15-1 (10-10-10)	0	10	10	10	2631.99	0.339545363
94	4	d24_25	308.91	LC15-1 (10-10-10)	0	10	10	10	2631.99	0.117367467
94	8	d24_25_26	162.64	LC15-1 (10-10-10)	0	10	10	10	2631.99	0.061793548
95	1	FL	1394.15	LC15-1 (10-10-10)	0	10	10	10	2725.76	0.51147203
95	2	d24	91.28	LC15-1 (10-10-10)	0	10	10	10	2725.76	0.033487908
95	3	d25	751.75	LC15-1 (10-10-10)	0	10	10	10	2725.76	0.275794641
95	4	d24_25	313.25	LC15-1 (10-10-10)	0	10	10	10	2725.76	0.114922077
95	8	d24_25_26	175.33	LC15-1 (10-10-10)	0	10	10	10	2725.76	0.064323345
96	1	FL	1256.09	LC15-1 (10-10-10)	0	10	10	10	2581.78	0.486520927
96	2	d24	81.27	LC15-1 (10-10-10)	0	10	10	10	2581.78	0.031478282
96	3	d25	779	LC15-1 (10-10-10)	0	10	10	10	2581.78	0.301729814
96	4	d24_25	309.37	LC15-1 (10-10-10)	0	10	10	10	2581.78	0.119828181
96	8	d24_25_26	156.05	LC15-1 (10-10-10)	0	10	10	10	2581.78	0.060442795
97	1	FL	1267.29	LC15-1 (120-0-0)	120	120	0	0	2523.8	0.502135668
97	2	d24	60.15	LC15-1 (120-0-0)	120	120	0	0	2523.8	0.023833109
97	3	d25	813.3	LC15-1 (120-0-0)	120	120	0	0	2523.8	0.322252159
97	4	d24_25	232.11	LC15-1 (120-0-0)	120	120	0	0	2523.8	0.09196846
97	8	d24_25_26	150.95	LC15-1 (120-0-0)	120	120	0	0	2523.8	0.059810603
98	1	FL	1089.87	LC15-1 (120-0-0)	120	120	0	0	2355.06	0.462778018
98	2	d24	43.8	LC15-1 (120-0-0)	120	120	0	0	2355.06	0.018598252
98	3	d25	855.24	LC15-1 (120-0-0)	120	120	0	0	2355.06	0.363149983
98	4	d24_25	224.67	LC15-1 (120-0-0)	120	120	0	0	2355.06	0.095398843
98	8	d24_25_26	141.48	LC15-1 (120-0-0)	120	120	0	0	2355.06	0.060074903
99	1	FL	1021.1	LC15-1 (120-0-0)	120	120	0	0	2142.48	0.476597214
99	2	d24	68.5	LC15-1 (120-0-0)	120	120	0	0	2142.48	0.031972294
99	3	d25	712.87	LC15-1 (120-0-0)	120	120	0	0	2142.48	0.332731227
99	4	d24_25	208.55	LC15-1 (120-0-0)	120	120	0	0	2142.48	0.097340465
99	8	d24_25_26	131.46	LC15-1 (120-0-0)	120	120	0	0	2142.48	0.061358799
100	1	FL	683.74	LC15-1 (0-120-0)	120	0	120	0	1182.31	0.578308565
100	2	d25	492.64	LC15-1 (0-120-0)	120	0	120	0	1182.31	0.41667583
100	3	d24_25	5.93	LC15-1 (0-120-0)	120	0	120	0	1182.31	0.005015605
101	1	FL	1904.75	LC15-1 (0-120-0)	120	0	120	0	3229.64	0.589771615
101	2	d25	1318.85	LC15-1 (0-120-0)	120	0	120	0	3229.64	0.408358207
101	3	d24_25	6.04	LC15-1 (0-120-0)	120	0	120	0	3229.64	0.001870177
102	1	FL	1733.97	LC15-1 (0-120-0)	120	0	120	0	2814.66	0.616049541
102	2	d25	1077.78	LC15-1 (0-120-0)	120	0	120	0	2814.66	0.382916587
102	3	d24_25	2.91	LC15-1 (0-120-0)	120	0	120	0	2814.66	0.001033873
103	1	FL	2972.63	LC15-1 (0-0-120)	120	0	0	120	3012.16	0.986876527
103	2	d24	-12.34	LC15-1 (0-0-120)	120	0	0	120	3012.16	-0.004096728
103	3	d25	51.87	LC15-1 (0-0-120)	120	0	0	120	3012.16	0.017220201
104	1	FL	1946.35	LC15-1 (0-0-120)	120	0	0	120	1927.81	1.00961713
104	2	d24	-13.96	LC15-1 (0-0-120)	120	0	0	120	1927.81	-0.007241378
104	3	d25	-4.58	LC15-1 (0-0-120)	120	0	0	120	1927.81	-0.002375753
105	1	FL	1213.82	LC15-1 (0-0-120)	120	0	0	120	1214.51	0.99943187
105	2	d24	-7.52	LC15-1 (0-0-120)	120	0	0	120	1214.51	-0.006191798
105	3	d25	8.21	LC15-1 (0-0-120)	120	0	0	120	1214.51	0.006759928
106	1	FL	3194.58	LC15-1 (0-0-120)	120	0	0	120	3231.43	0.98859638
106	2	d24	-0.86	LC15-1 (0-0-120)	120	0	0	120	3231.43	-2.66E-04
106	3	d25	37.71	LC15-1 (0-0-120)	120	0	0	120	3231.43	0.011669756
107	1	FL	838.61	LC15-1 (60-60-0)	120	60	60	0	2026.97	0.413725906
107	2	d24	59.81	LC15-1 (60-60-0)	120	60	60	0	2026.97	0.029507097
107	3	d25	767.46	LC15-1 (60-60-0)	120	60	60	0	2026.97	0.378624252
107	4	d24_25	265.19	LC15-1 (60-60-0)	120	60	60	0	2026.97	0.130830747
107	8	d24_25_26	95.9	LC15-1 (60-60-0)	120	60	60	0	2026.97	0.047311998
108	1	FL	856.12	LC15-1 (60-60-0)	120	60	60	0	1945.48	0.440055925
108	2	d24	31.9	LC15-1 (60-60-0)	120	60	60	0	1945.48	0.016396982
108	3	d25	707.08	LC15-1 (60-60-0)	120	60	60	0	1945.48	0.363447581
108	4	d24_25	250.81	LC15-1 (60-60-0)	120	60	60	0	1945.48	0.128919341
108	8	d24_25_26	99.57	LC15-1 (60-60-0)	120	60	60	0	1945.48	0.051180171
109	1	FL	778.42	LC15-1 (60-60-0)	120	60	60	0	1999.22	0.389361851
109	2	d24	46.38	LC15-1 (60-60-0)	120	60	60	0	1999.22	0.023199048
109	3	d25	795.72	LC15-1 (60-60-0)	120	60	60	0	1999.22	0.398015226
109	4	d24_25	273.2	LC15-1 (60-60-0)	120	60	60	0	1999.22	0.136653295
109	8	d24_25_26	105.5	LC15-1 (60-60-0)	120	60	60	0	1999.22	0.052770581
110	1	FL	2767.94	LC15-1 (60-0-60)	120	60	0	60	2999.38	0.922837386
110	2	d24	163.77	LC15-1 (60-0-60)	120	60	0	60	2999.38	0.054601284
110	3	d25	-1.19	LC15-1 (60-0-60)	120	60	0	60	2999.38	-3.97E-04
110	4	d24_25	68.86	LC15-1 (60-0-60)	120	60	0	60	2999.38	0.022958078
111	1	FL	2747.33	LC15-1 (60-0-60)	120	60	0	60	3121.36	0.880170823
111	2	d24	259.85	LC15-1 (60-0-60)	120	60	0	60	3121.36	0.083248968
111	3	d25	-0.04	LC15-1 (60-0-60)	120	60	0	60	3121.36	-1.28E-05
111	4	d24_25	114.22	LC15-1 (60-0-60)	120	60	0	60	3121.36	0.036593024
112	1	FL	2759.64	LC15-1 (60-0-60)	120	60	0	60	3078.13	0.896531336
112	2	d24	222.14	LC15-1 (60-0-60)	120	60	0	60	3078.13	0.072167192
112	3	d25	28.65	LC15-1 (60-0-60)	120	60	0	60	3078.13	0.009307599
112	4	d24_25	67.7	LC15-1 (60-0-60)	120	60	0	60	3078.13	0.021993873
113	1	FL	1636.08	LC15-1 (0-60-60)	120	0	60	60	2529.03	0.646919965
113	2	d25	885.23	LC15-1 (0-60-60)	120	0	60	60	2529.03	0.350027481
113	3	d24_25	7.72	LC15-1 (0-60-60)	120	0	60	60	2529.03	0.003052554
114	1	FL	1421.77	LC15-1 (0-60-60)	120	0	60	60	2294.97	0.619515724
114	2	d25	868.01	LC15-1 (0-60-60)	120	0	60	60	2294.97	0.378222809
114	3	d24_25	5.19	LC15-1 (0-60-60)	120	0	60	60	2294.97	0.002261467
115	1	FL	1625.38	LC15-1 (0-60-60)	120	0	60	60	2583.84	0.629055979
115	2	d25	952.12	LC15-1 (0-60-60)	120	0	60	60	2583.84	0.368490309
115	3	d24_25	6.34	LC15-1 (0-60-60)	120	0	60	60	2583.84	0.002453712
