# Supplementary material for: Gene-specific nonsense-mediated mRNA decay targeting for cystic fibrosis therapy
Source: Nat Commun. 2022 May 27;13:2978. doi: 10.1038/s41467-022-30668-y (PMC9142507; doi:10.1038/s41467-022-30668-y)
Supplement: Supplementary file 6 — Source Data [file 41467_2022_30668_MOESM6_ESM.zip › Source data, excel/fig.3b.xlsx]

## Sheet: Sheet1
Fig	Tx	CFTR protein replicate 1	CFTR protein replicate 2	CFTR protein replicate 3
fig.3b	NT	1.1051	0.954726	0.940178
fig.3b	210nM Sc15	1.34464	1.68777	1.2501
fig.3b	210nM LC15	4.22389	3.68236	3.38974
fig.3b	210nM LC15 + 5uM VX809	4.99618	5.01338	4.31562
