# Supplementary material for: Gene-specific nonsense-mediated mRNA decay targeting for cystic fibrosis therapy
Source: Nat Commun. 2022 May 27;13:2978. doi: 10.1038/s41467-022-30668-y (PMC9142507; doi:10.1038/s41467-022-30668-y)
Supplement: Supplementary file 6 — Source Data [file 41467_2022_30668_MOESM6_ESM.zip › Source data, excel/fig.4c GFP intensity w1282x .csv]

	Photo Sep 16, 3 37 10 PM	Area	Mean	Min	Max	IntDen	RawIntDen	corrected IntDen		mean bg
background	1	1148	7294.65	4286	10250	8374258	8374258	528356.468		7294.65	6834.40875
background	2	1548	7094.964	4120	10422	10983004	10983004	403338.868		7094.964
background	3	1391	6840.326	3868	10082	9514894	9514894	8231.081		6840.326
background	4	1916	6883.656	3780	9998	13189084	13189084	94356.356		6883.656
background	5	1370	6421.365	3528	9496	8797270	8797270	-565870.33		6421.365
background	6	1313	6576.241	3276	9576	8634604	8634604	-338975.017		6576.241
background	7	1132	7003.516	4034	10334	7927980	7927980	191429.012		7003.516
background	8	1522	6560.552	2942	10250	9985160	9985160	-416810.498		6560.552
	9	1814	17169.85	8904	22348	31146108	31146108	18748490.07
	10	2571	13472.531	8650	17810	34637878	34637878	17066612.46
	11	2300	14135.934	7308	19912	32512648	32512648	16793507.3
	12	1667	17788.869	9914	30916	29654044	29654044	18261084.2
	13	3421	27801.953	16218	36965	95110482	95110482	71729968.81
	14	1840	18192.416	10670	25206	33474046	33474046	20898733.44
	15	2513	11562.336	5714	18146	29056150	29056150	11881280.18
	16	2058	14045.979	9156	19492	28906624	28906624	14841410.28
	17	2096	17525.961	10170	22348	36734414	36734414	22409492.74
	18	2483	43530.701	6808	65535	108086730	108086730	91116892.45
	19	1488	24661.928	12856	65535	36696949	36696949	26527348.41
	20	994	21683.962	14700	50575	21553858	21553858	14760455.45
	21	1415	24575.12	14198	33017	34773795	34773795	25103106.27
	22	1199	25397.416	15964	30662	30451502	30451502	22257045.61
	23	2065	18291.541	10170	30750	37772032	37772032	23658977.42
	24	2234	25475.015	12012	35287	56911183	56911183	41643113.29
	25	2978	19503.473	13190	28144	58081344	58081344	37728474
	26	1931	12378.376	6302	18732	23902644	23902644	10705400.22
	27	1149	10357.81	5628	15038	11901124	11901124	4048388.059
	28	1172	10598.875	6636	14278	12421882	12421882	4411954.652
	29	2082	41024.658	8150	57043	85413337	85413337	71184097.46
	30	2498	27080.053	9830	48807	67645972	67645972	50573618.32
	31	0	NaN	26468	0	NaN	NaN	#VALUE!
	32	1653	23710.917	15292	32096	39194146	39194146	27896867.92
	33	1790	18478.99	5796	30496	33077392	33077392	20843799.89
	34	2683	48888.406	13444	65535	131167594	131167594	112830874.7
	35	3340	51713.778	5964	65535	172724019	172724019	149897092.9
	36	1172	57237.621	8990	65535	67082492	67082492	59072564.65
	37	900	31956.033	19406	43099	28760430	28760430	22609461.9
	38	1008	27221.889	10670	37383	27439664	27439664	20550579.73
	39	953	27388.583	9076	36629	26101320	26101320	19588128.22
	40	1418	53438.665	19578	65535	75776027	75776027	66084835.04
	41	1105	27793.61	9748	56287	30711939	30711939	23159917.06
	42	2767	46750.173	7648	65535	129357728	129357728	110446918.3
	43	1654	33085.759	19072	44863	54723846	54723846	43419733.51
	44	1463	25783.532	17810	32682	37721308	37721308	27722567.63
	45	1245	22869.144	10170	31504	28472084	28472084	19963244.8
	46	2098	36110.701	7142	65535	75760251	75760251	61421660.92
	47	0	NaN	15038	0	NaN	NaN	#VALUE!
	48	0	NaN	19830	0	NaN	NaN	#VALUE!
	49	1245	41009.383	13190	59057	51056682	51056682	42547842.8
	50	912	30184.023	17726	45117	27527829	27527829	21294847.99
	51	771	18080.794	10502	25960	13940292	13940292	8670962.661
	52	955	18087.732	8318	24532	17273784	17273784	10746923.41
	53	748	13511.642	8482	17894	10106708	10106708	4994570.068
	54	1517	25310.167	7648	37551	38395523	38395523	28027724.55
	55	1900	18009.347	8482	39069	34217760	34217760	21232382.9
	56	1447	29634.063	9662	42425	42880489	42880489	32991099.18
	57	1041	21732.695	11510	37803	22623735	22623735	15509115.23
	58	1417	15064.723	3700	29154	21346712	21346712	11662354.45
	59	1752	13115.111	4286	19238	22977674	22977674	11003789.43
	60	1379	20159.23	10756	28902	27799578	27799578	18374927.99
	61	2352	22108.32	8150	35957	51998769	51998769	35924239.03
	62	1610	30564.735	7228	52335	49209223	49209223	38205824.51
	63	799	26964.884	10170	41503	21544942	21544942	16084249.21
	64	3538	32578.434	4788	57213	115262498	115262498	91082358.96
	65	2007	29664.105	8822	40325	59535858	59535858	45819199.14
	66	2180	24358.1	16720	45533	53100659	53100659	38201647.38
	67	1440	25373.465	7142	36377	36537789	36537789	26696240.04
	68	1494	17474.871	10924	22432	26107458	26107458	15896850.95
	69	1532	21730.009	14784	28396	33290374	33290374	22820059.41
	70	1110	17043.279	6386	23606	18918040	18918040	11331846.01
	71	1441	18351.67	7648	28396	26444756	26444756	16596372.63
	72	1221	27426.296	7816	40745	33487508	33487508	25142694.61
	73	2279	30527.624	8650	48641	69572454	69572454	53996835.89
	74	2110	45776.005	16720	65535	96587370	96587370	82166767.01
	75	1602	29239.881	8570	55869	46842290	46842290	35893566.78
	76	1834	54706.07	13276	65535	100330932	100330932	87796625.89
	77	904	58612.956	26468	65535	52986112	52986112	46807806.26
	78	2567	27083.725	14198	45199	69523922	69523922	51979994.1
	79	2861	21493.248	14366	31254	61492182	61492182	41938937.85
	80	1386	20566.394	9914	31588	28505022	28505022	19032531.13
	81	1102	29306.807	15710	38897	32296101	32296101	24764582.28
	82	1276	42934.241	13864	63177	54784092	54784092	46063386.12
	83	2535	63875.434	22266	65535	161924224	161924224	144598997.2
	84	483	55189.799	43265	65535	26656673	26656673	23355653.45
	85	750	54260.608	44611	65535	40695456	40695456	35569649.25
	86	1534	60115.092	32262	65535	92216551	92216551	81732567.59
	87	1636	63567.043	40577	65535	103995682	103995682	92814588.88
	88	1716	30286.812	6636	45619	51972170	51972170	40244324.16
	89	1519	27047.425	7060	46373	41085038	41085038	30703570.73
	90	1919	23777.046	6974	34277	45628152	45628152	32512921.13
	91	1641	24549.024	10670	31422	40284948	40284948	29069682.83
	92	2016	19472.47	6216	28396	39256500	39256500	25478331.46
	93	888	15840.477	8402	53769	14066344	14066344	7997388.808
	94	715	14020.271	7480	18484	10024494	10024494	5137891.565
	95	1349	15525.543	11592	19830	20943958	20943958	11724340.26
	96	1452	28072.035	17056	61747	40760595	40760595	30837033.13
	97	956	25190.569	18904	33517	24082184	24082184	17548489
	98	1011	30432.755	19326	39989	30767515	30767515	23857927.5
	99	1067	62281.802	28396	65535	66454683	66454683	59162368.6
	100	1864	59432.466	21340	65535	110782116	110782116	98042777.62
	101	1826	17924.028	6722	31756	32729276	32729276	20249645.17
	102	817	21865.674	8230	31588	17864256	17864256	12280543.85
	103	1374	24070.54	7396	32514	33072922	33072922	23682444.03
	104	1064	44533.507	28482	65535	47383651	47383651	40111839.82
	105	1715	39245.471	21000	52335	67305983	67305983	55584971.57
	106	2618	19761.254	13444	29408	51734964	51734964	33842481.24
	107	657	16659.595	12770	20920	10945354	10945354	6455147.287
	108	1249	17062.096	11256	26634	21310558	21310558	12774381.16
	109	1630	21220.917	11256	38649	34590094	34590094	23450007.33
	110	2321	32633.449	7728	65535	75742234	75742234	59879570.71
	111	1512	43070.188	14872	65535	65122124	65122124	54788497.59
	112	1768	33426.549	7562	47131	59098139	59098139	47014903.89
	113	999	27303.178	15964	37049	27275875	27275875	20448300.41
	114	1714	40673.271	22180	53601	69713987	69713987	57999809.97
	115	1435	33240.676	8990	43099	47700370	47700370	37892993.09
	116	1414	32376.719	12350	57297	45780681	45780681	36116826.67
	117	2030	27976.203	8230	39483	56791693	56791693	42917842.73
	118	1389	27897.467	11008	52761	38749581	38749581	29256586.9
	119	1386	23246.789	15710	31422	32220050	32220050	22747559.13
	120	1443	20030.244	8904	27134	28903642	28903642	19041589.81
	121	1199	21621.668	16720	29996	25924380	25924380	17729923.61
	122	528	31453.259	22266	37889	16607321	16607321	12998753.05
	123	1397	38992.849	20080	50239	54473010	54473010	44925340.63
	124	1539	30978.855	10756	52335	47676458	47676458	37158302.55
	125	1239	29718.03	11844	42845	36820639	36820639	28352806.25
	126	1234	18690.519	8230	31082	23064100	23064100	14630439.29
	127	1702	33191.609	16720	53935	56492118	56492118	44859953.88
	128	1299	48031.898	25034	64185	62393436	62393436	53515538.71
	129	1385	48055.404	26212	65535	66556735	66556735	57091078.54
	130	1189	41403.368	21592	57297	49228605	49228605	41102492.7
	131	1173	38486.113	22852	53935	45144210	45144210	37127448.24
	132	758	39727.067	24280	51165	30113117	30113117	24932634.98
	133	877	30295.649	12264	40663	26569284	26569284	20575507.31
	134	1906	25184.009	11256	46959	48000722	48000722	34974338.45
	135	780	30496.782	17474	39069	23787490	23787490	18456650.98
	136	1922	46185.286	11256	65535	88768120	88768120	75632385.9
	137	2089	27160.409	16298	35369	56738095	56738095	42461014.6
	138	1264	22205.953	11008	33183	28068325	28068325	19429632.02
	139	1516	18553.91	11256	25626	28127728	28127728	17766763.96
	140	1806	23953.117	14872	33269	43259329	43259329	30916386.35
	141	1327	21644.917	11256	65535	28722805	28722805	19653544.26
	142	1698	22690.36	9324	65535	38528231	38528231	26923404.52
	143	1388	24346.474	13864	40073	33792906	33792906	24306746.31
	144	1802	38081.805	12684	61663	68623413	68623413	56307807.98
	145	947	18947.468	10422	29828	17943252	17943252	11471066.68
	146	1392	16989.352	3700	30750	23649178	23649178	14135680.67
	147	2078	10324.44	5208	20080	21454186	21454186	7252284.098
	148	1174	13034.811	5882	18652	15302868	15302868	7279271.834
	149	1507	17161.955	4870	26548	25863066	25863066	15563611.64
	150	1582	29469.449	11762	38143	46620669	46620669	35808633.96
	151	1742	28619.36	8402	40911	49854925	49854925	37949384.52
	152	1891	9739.58	5122	21000	18417546	18417546	5493678.581
	153	842	31157.385	15458	40911	26234518	26234518	20479945.62
	154	1350	32538.724	17558	45451	43927278	43927278	34700825.85
	155	972	36100.553	13190	45701	35089738	35089738	28446692.45
	156	1542	36506.894	15626	47633	56293630	56293630	45754971.32
	157	1003	17908.241	10502	23774	17961966	17961966	11107053.77
	158	844	18427.73	10502	26212	15553004	15553004	9784762.804
	159	864	17542.977	7060	28734	15157132	15157132	9252202.624
	160	1228	19150.785	6386	24616	23517164	23517164	15124509.75
	161	992	20502.812	13696	25542	20338790	20338790	13559056.27
	162	1076	14431.117	5122	21172	15527882	15527882	8174057.916
	163	1647	30042.109	13696	41757	49479353	49479353	38223081.38
	164	1814	29561.49	11176	42759	53624542	53624542	41226924.07
	165	539	25669.8	12436	31676	13836022	13836022	10152275.55
	166	1214	21417.773	9496	31676	26001176	26001176	17704203.47
	167	2002	10561.842	4702	17640	21144808	21144808	7462321.182
	168	1312	9489.633	5122	14278	12450398	12450398	3483653.392
	169	1320	11647.405	4286	28902	15374574	15374574	6353154.12
	170	1022	15449.053	7648	21422	15788932	15788932	8804166.002
	171	1366	14302.212	8736	19658	19536822	19536822	10201019.31
	172	2389	11467.239	5042	15878	27395234	27395234	11067830.9
	173	1230	15591.312	10334	22600	19177314	19177314	10770990.93
	174	1906	45767.537	5544	65535	87232926	87232926	74206542.45
	175	1453	19738.562	8064	31842	28680130	28680130	18749733.72
	176	1004	35329.31	21422	47467	35470627	35470627	28608880.36
	177	1410	31116.06	8150	50321	43873644	43873644	34237127.31
	178	1337	28154.233	9076	42679	37642210	37642210	28504605.17
	179	2264	13286.897	5882	21422	30081534	30081534	14608432.02
	180	548	48998.905	18820	60825	26851400	26851400	23106143.87
	181	955	32920.352	4870	57965	31438936	31438936	24912075.41
	182	2099	38305.989	9076	54695	80404271	80404271	66058846.51
	183	1474	38987.032	9830	57381	57466885	57466885	47392966.13
	184	2142	38615.838	4956	65535	82715125	82715125	68075820.92
	185	1254	54942.439	10924	65535	68897819	68897819	60327470.11
	186	2030	33518.286	17558	56541	68042121	68042121	54168270.73
	187	1237	17484.858	6974	34277	21628769	21628769	13174605.07
	188	1377	43664.988	17558	62083	60126688	60126688	50715706.81
	189	1220	52342.635	29660	65535	63858015	63858015	55520036.02
	190	1787	37091.926	12436	56035	66283271	66283271	54070182.12
	191	1465	32144.691	9830	44359	47091972	47091972	37079562.82
	192	920	16213.733	9076	21422	14916634	14916634	8628977.72
	193	1256	18438.033	12684	30410	23158170	23158170	14574152.3
	194	1734	13400.172	5714	20500	23235898	23235898	11385032.79
	195	1296	21919.098	14700	41503	28407151	28407151	19549756.94
	196	1457	37287.562	28482	43771	54327978	54327978	44370244.09
	197	1843	31157.372	16720	42679	57423037	57423037	44827221.21
	198	1540	31218.745	17224	65535	48076867	48076867	37551877.14
	199	1081	30089.828	21086	42425	32527104	32527104	25139107.87
	200	1325	34043.136	9324	49567	45107155	45107155	36051563.08
	201	1347	32842.678	15038	45785	44239087	44239087	35033138.08
	202	871	25861.262	5714	45031	22525159	22525159	16572388.76
	203	1455	13692.337	6386	18484	19922350	19922350	9978284.905
	204	1599	18009.546	10170	28902	28797264	28797264	17869044.01
	205	1857	23859.839	11008	32929	44307721	44307721	31616223.49
	206	1356	23488.61	12350	35623	31850555	31850555	22583096.4
	207	1117	11852.494	5208	21760	13239236	13239236	5605201.147
	208	893	59118.744	12098	65535	52793038	52793038	46689910.76
	209	1472	27974.808	14366	65535	41178918	41178918	31118667.95
	210	1649	39748.017	19492	50239	65544480	65544480	54274539.56
	211	924	37349.76	15458	51501	34511178	34511178	28196184.08
	212	2848	51992.225	6216	65535	148073856	148073856	128609459.2
	213	1757	29405.814	5122	65535	51666015	51666015	39657958.39
	214	608	10474.967	5964	14784	6368780	6368780	2213459.328
	215	1583	10693.915	5882	17224	16928468	16928468	6109598.553
	216	1777	25999.489	9914	33943	46201092	46201092	34056347.21
	217	917	26560.228	8150	39737	24355729	24355729	18088575.95
	218	1544	35564.023	20668	47553	54910852	54910852	44358524.5
	219	1864	16901.614	3448	35117	31504609	31504609	18765270.62
