# Supplementary material for: Gene-specific nonsense-mediated mRNA decay targeting for cystic fibrosis therapy
Source: Nat Commun. 2022 May 27;13:2978. doi: 10.1038/s41467-022-30668-y (PMC9142507; doi:10.1038/s41467-022-30668-y)
Supplement: Supplementary file 6 — Source Data [file 41467_2022_30668_MOESM6_ESM.zip › Source data, excel/fig.4c GFP intensity wt.csv]

Photo Sep 16, 3 33 08 PM.tiff		Area	Mean	Min	Max	IntDen	RawIntDen	corrected Int den				mean background
blank	1	1257	5789.774	2854	8822	7277746	7277746	-105117.8				5789.774	5873.427333
blank	2	876	6292.573	3528	9324	5512294	5512294	367195.6				6292.573
blank	3	1263	5809.447	2268	8482	7337332	7337332	-80772.2				5809.447
blank	4	1270	5923.476	2854	9076	7522814	7522814	63596				5923.476
blank	5	1308	6727.42	3026	10250	8799466	8799466	1117058.8				6727.42
blank	6	1813	4697.874	2100	9914	8517246	8517246	-2131228.2	-128211.3			4697.874
	7	1233	56211.633	24196	65535	69308944	69308944	62067041.8
	8	1234	58056.047	13610	65535	71641162	71641162	64393386.4
	9	711	63138.64	20332	65535	44891573	44891573	40715585.6
	10	712	65169.289	49313	65535	46400534	46400534	42218673.2
	11	1903	12372.758	7480	28482	23545358	23545358	12368277.8
	12	1115	15617.805	8990	40073	17413853	17413853	10865012
	13	1587	28111.481	9830	36545	44612920	44612920	35291834.2
	14	1354	17084.762	9662	23274	23132768	23132768	15180184.4
	15	2295	16488.184	5544	44947	37840382	37840382	24360929
	16	2646	28819.171	10250	47721	76255527	76255527	60714510.6
	17	1909	33197.858	10670	43351	63374710	63374710	52162389.4
	18	855	23563.712	6890	35789	20146974	20146974	15125217
	19	1569	27643.214	14784	39737	43372203	43372203	34156838.4
	20	1239	24469.582	14366	32176	30317812	30317812	23040669.4
	21	1029	22732.297	13946	29996	23391534	23391534	17347805.4
	22	1966	22487.45	14112	46289	44210327	44210327	32663222.6
	23	1048	16897.565	6636	27642	17708648	17708648	11553324.8
	24	1144	21655.878	9998	31002	24774324	24774324	18055154.4
	25	886	17772.81	9748	24532	15746710	15746710	10542877.6
	26	1272	12622.508	8150	16636	16055830	16055830	8584865.2
	27	464	14687.302	7896	20332	6814908	6814908	4089650.4
	28	1296	17643.511	8736	23274	22865990	22865990	15254063.6
	29	1618	16378.033	4454	25374	26499658	26499658	16996496.8
	30	1849	18857.133	5290	26380	34866838	34866838	24006921.4
	31	1472	16633.326	10422	23774	24484256	24484256	15838611.2
	32	1574	11167.733	6134	19830	17578012	17578012	8333280.4
	33	1536	16343.773	8736	20834	25104036	25104036	16082493.6
	34	1183	21859.133	11256	29408	25859354	25859354	18911121.8
	35	1298	19860.888	6302	28396	25779432	25779432	18155758.8
	36	1746	20674.379	5462	29996	36097466	36097466	25842509.6
	37	1296	15912.977	3700	28060	20623218	20623218	13011291.6
	38	2027	24507.042	4622	53095	49675775	49675775	37770393.2
	39	1210	21790.665	13276	35287	26366705	26366705	19259891
	40	1167	29699.605	8990	46121	34659439	34659439	27805181.2
	41	1218	37855.823	10756	54275	46108393	46108393	38954591.8
	42	1675	14345.5	5628	20500	24028712	24028712	14190767
	43	1768	14282.295	3780	21592	25251098	25251098	14866926.8
	44	1618	18156.817	7648	26380	29377730	29377730	19874568.8
	45	1700	19310.459	6554	26380	32827780	32827780	22843000
	46	2172	54915.856	9914	65535	119277240	119277240	106520215.2
	47	1374	36712.121	19912	65535	50442454	50442454	42372402.4
	48	1575	27950.267	12684	44863	44021670	44021670	34771065
	49	1868	26979.739	5964	43853	50398152	50398152	39426640.8
	50	2150	23302.634	4702	37637	50100663	50100663	37472853
	51	1209	26264.525	9748	42091	31753811	31753811	24652870.4
	52	1538	22611.872	12436	35369	34777059	34777059	25743769.8
	53	2277	20348.636	11176	31676	46333844	46333844	32960112.2
	54	2107	44492.553	9914	62925	93745810	93745810	81370556.2
	55	1332	35084.023	18820	48555	46731919	46731919	38908550.2
	56	2310	59219.679	23860	65535	136797458	136797458	123229904
	57	1138	30235.167	9662	65535	34407620	34407620	27723690.8
	58	1671	19663.315	8318	32348	32857400	32857400	23042948.6
	59	1638	14733.652	7060	20752	24133722	24133722	14513092.8
	60	1862	19900.274	11256	32348	37054310	37054310	26118039.2
	61	2266	17367.93	2774	29660	39355730	39355730	26046605.6
	62	1268	20778.391	11930	27302	26347000	26347000	18899528.8
	63	1124	20014.02	13108	26716	22495758	22495758	15894056.4
	64	2580	16519.54	3700	27722	42620412	42620412	27467040
	65	2324	20682.332	8736	27722	48065740	48065740	34415958.4
	66	2480	19389.317	4536	32849	48085505	48085505	33519473
	67	2028	10979.583	6302	24362	22266594	22266594	10355338.8
	68	2248	11356.501	6554	20500	25529414	25529414	12326010.8
	69	1681	15055.832	8822	21674	25308854	25308854	15435668.6
	70	1762	15603.49	6974	22432	27493350	27493350	17144419.2
	71	1514	13191.758	7308	18314	19972322	19972322	11079994.4
	72	1499	11868.471	5042	18904	17790838	17790838	8986611.4
	73	3291	9954.582	3360	20752	32760530	32760530	13431170.6
	74	1603	20553.271	9244	36123	32946893	32946893	23531832.8
	75	1793	33299.076	9156	50321	59705244	59705244	49174237.8
	76	1968	19902.184	6636	37889	39167498	39167498	27608646.8
	77	852	43547.279	13024	56123	37102282	37102282	32098145.2
	78	1504	26322.642	16804	42173	39589253	39589253	30755659.4
	79	947	24891.353	15372	33269	23572111	23572111	18010001.2
	80	1590	18599.191	8402	30076	29572714	29572714	20234008
	81	1182	15435.768	8904	21340	18245078	18245078	11302719.2
	82	4315	17567.487	6974	33351	75803708	75803708	50459987
	83	1550	18627.555	10170	39651	28872710	28872710	19768940
	84	2246	12630.38	7142	21000	28367834	28367834	15176177.6
	85	1513	21246.077	4368	34949	32145314	32145314	23258859.8
	86	972	31806.353	13358	43939	30915775	30915775	25206830.2
	87	2397	25396.541	6808	36877	60875508	60875508	46796968.2
	88	2124	33678.454	6890	49401	71533036	71533036	59057934.4
	89	1594	27068.876	5462	62673	43147789	43147789	33785589.4
	90	3083	60180.756	17726	65535	185537272	185537272	167429579.8
	91	1145	16754.76	8482	40239	19184200	19184200	12459157
	92	1026	16908.71	11424	37383	17348336	17348336	11322227.6
	93	1321	17604.861	11592	23354	23256022	23256022	15497260.6
	94	1353	18954.292	11930	40911	25645157	25645157	17698446.8
	95	1949	16172.995	9576	22094	31521168	31521168	20073911.4
	96	2334	16649.678	9324	23354	38860348	38860348	25151832.4
	97	2365	24503.249	10588	37551	57950184	57950184	44059593
	98	3057	21826.641	4120	39319	66724041	66724041	48769057.2
	99	2338	24979.086	5042	42257	58401103	58401103	44669093.8
	100	1678	28646.651	8822	46459	48069080	48069080	38213514.8
	101	1179	26822.754	14700	48641	31624027	31624027	24699288.4
	102	1503	36340.632	21760	48053	54619970	54619970	45792249.8
	103	1346	28256.651	6636	39069	38033452	38033452	30127855.6
	104	2494	61280.494	25960	65535	152833552	152833552	138185292.4
	105	1997	15824.845	5290	21760	31602216	31602216	19873036.2
	106	1285	15082.465	6134	20834	19380968	19380968	11833649
	107	2872	10363.96	5882	15710	29765292	29765292	12896887.2
	108	1416	9708.185	5628	13864	13746790	13746790	5430055.6
	109	1640	9753.511	4956	13946	15995758	15995758	6363382
	110	2459	24268.218	8482	33183	59675549	59675549	45232858.4
	111	1974	23819.478	7308	34361	47019649	47019649	35425557.4
	112	2289	21891.784	15292	41757	50110293	50110293	36666080.4
	113	1473	13084.859	5714	19326	19273998	19273998	10622479.8
	114	1421	30990.072	12856	41585	44036893	44036893	35690791.6
	115	2106	24600.782	5882	39069	51809247	51809247	39439866.6
	116	1737	35092.108	9156	58557	60954992	60954992	50752896.2
	117	1430	29860.731	15458	38729	42700846	42700846	34301884
	118	2027	57529.889	11844	65535	116613085	116613085	104707703.2
	119	1714	27389.515	15544	42425	46945628	46945628	36878620.4
	120	2900	24613.81	8650	43519	71380048	71380048	54347188
	121	1171	23686.362	16046	30410	27736730	27736730	20858978.6
	122	1408	28131.664	17894	46039	39609383	39609383	31339635.8
	123	1915	25858.693	10670	44779	49519397	49519397	38271836
	124	1922	30063.799	16972	43433	57782621	57782621	46493946.2
	125	824	24615.612	14532	36377	20283264	20283264	15443582.4
	126	1120	28909.227	10422	40409	32378334	32378334	25800126
	127	1264	25588.979	14700	37551	32344469	32344469	24920491.4
	128	1556	21200.335	9408	34615	32987721	32987721	23848710.6
	129	840	15834.176	9156	22938	13300708	13300708	8367052
	130	1745	19782.932	12264	25454	34521216	34521216	24272133
	131	987	20231.919	8230	26212	19968904	19968904	14171858.2
	132	1571	13965.353	3868	22180	21939570	21939570	12712458.6
	133	1739	16497.042	9662	22348	28688356	28688356	18474513.4
	134	1600	21156.59	11510	27470	33850544	33850544	24453104
	135	1360	14477.143	5208	22094	19688914	19688914	11701090
	136	2189	54637.772	9748	65535	119602082	119602082	106745209.4
	137	2358	45238.666	8482	65535	106672774	106672774	92823296.8
	138	2173	45141.88	8990	65535	98093305	98093305	85330406.8
	139	1293	55255.349	29488	65535	71445166	71445166	63850859.8
	140	1721	37670.786	5796	60743	64831422	64831422	54723300.6
	141	1291	28205.917	5042	42173	36413839	36413839	28831279.6
	142	1863	23919.459	13530	30582	44561952	44561952	33619807.8
	143	1451	20703.715	6216	33351	30041090	30041090	21518786.6
	144	1751	22083.85	11424	32430	38668822	38668822	28384498.6
	145	1257	22917.737	14532	29660	28807596	28807596	21424732.2
	146	1308	21766.231	10082	34697	28470230	28470230	20787822.8
	147	2225	31126.255	11762	42091	69255918	69255918	56187603
	148	1949	25030.126	13190	33435	48783716	48783716	37336459.4
	149	1163	33564.955	21506	44611	39036043	39036043	32205278.8
	150	1517	44692.394	11678	60403	67798361	67798361	58888413.2
	151	1972	33438.042	13864	55029	65939819	65939819	54357474.2
	152	1119	14815.92	4622	23106	16579014	16579014	10006679.4
	153	3331	16732.889	9324	27222	55737252	55737252	36172956.6
	154	2036	11470.092	4536	17056	23353108	23353108	11394865.6
	155	3098	12197.942	4286	18314	37789224	37789224	19593430.8
	156	2269	10918.867	5544	14952	24774910	24774910	11448165.4
	157	2540	15149.48	4956	23020	38479680	38479680	23561244
	158	3351	21205.604	4536	32430	71059980	71059980	51378216.6
	159	1990	22390.76	7480	30662	44557612	44557612	32869546
	160	1108	23927.692	10334	33183	26511883	26511883	20004155.8
	161	1878	23160.736	12264	40325	43495863	43495863	32465617.8
	162	1255	24957.27	9914	33351	31321374	31321374	23950257
	163	2377	15341.552	6974	27556	36466868	36466868	22505796.2
	164	1306	19543.602	8990	27302	25523944	25523944	17853283.6
	165	2215	13163.406	8150	24280	29156944	29156944	16147363
	166	2987	11757.767	4536	20584	35120450	35120450	17576604.2
	167	1392	16937.806	8402	24108	23577426	23577426	15401653.2
	168	2396	18544.164	9998	27222	44431818	44431818	30359151.6
	169	1559	17437.548	7060	26634	27185138	27185138	18028507.4
	170	1394	20433.377	11424	32008	28484128	28484128	20296608.4
	171	2423	41728.969	7982	60657	101109292	101109292	86878043.8
	172	2218	34148.771	9998	55361	75741973	75741973	62714771.8
	173	2423	36876.428	13190	55869	89351585	89351585	75120336.8
	174	2065	36728.166	9662	65535	75843662	75843662	63715091
	175	1627	25069.147	14532	37303	40787502	40787502	31231480.2
	176	2145	21959.384	11678	36545	47102879	47102879	34504436
	177	2334	20850.039	11678	35957	48663990	48663990	34955474.4
	178	1542	29483.685	15964	50407	45463842	45463842	36407059.2
	179	1205	18918.295	13530	25626	22796546	22796546	15719099
	180	2211	21710.984	11176	65535	48002985	48002985	35016897.6
	181	1711	55557.168	25542	65535	95058315	95058315	85008927.6
	182	1701	60917.277	28986	65535	103620289	103620289	93629635.6
	183	1809	27045.926	6974	46711	48926080	48926080	38301099.4
	184	1405	22895.973	11930	46121	32168842	32168842	23916715
	185	1766	38312.149	9748	61579	67659255	67659255	57286830.6
	186	1553	40148.506	5964	58977	62350630	62350630	53229239.8
	187	2093	18528.39	5376	35117	38779920	38779920	26486893.8
	188	1664	33294.707	8650	50321	55402393	55402393	45629055.4
	189	1906	23277.257	6722	46039	44366451	44366451	33171750.6
	190	2875	20515.223	7896	37131	58981265	58981265	42095240
	191	2168	26247.06	15964	34781	56903627	56903627	44170095.8
	192	1603	29408.069	20668	35287	47141135	47141135	37726074.8
	193	2397	26579.791	6808	35203	63711760	63711760	49633220.2
	194	1047	36147.493	14450	58051	37846425	37846425	31696975.2
	195	1234	48508.622	11510	65535	59859640	59859640	52611864.4
	196	1665	31305.802	20668	42679	52124161	52124161	42344950
	197	2051	28462.973	17056	46879	58377557	58377557	46331213.6
	198	1800	18341.272	12684	23774	33014290	33014290	22442170
	199	2929	20053.758	12684	27976	58737458	58737458	41534269.4
	200	4428	29637.389	8570	44025	131234357	131234357	105226941.8
	201	4116	23338.105	13358	33943	96059639	96059639	71884724.6
	202	966	11326.617	5042	16130	10941512	10941512	5267807.6
	203	1493	12170.033	7308	16552	18169860	18169860	9400873.8
	204	1706	10119.959	5376	15458	17264650	17264650	7244629.6
	205	987	10422.96	7142	13778	10287462	10287462	4490416.2
	206	1792	9709.273	4368	13190	17399018	17399018	6873885.2
	207	1476	9720.686	4788	15292	14347732	14347732	5678593.6
	208	821	11739.15	6974	15458	9637842	9637842	4815780.6
	209	2882	17001.097	5042	25206	48997162	48997162	32070023.2
	210	1561	17668.668	8736	25794	27580790	27580790	18412412.6
	211	3239	22732.103	6890	41837	73629281	73629281	54605338.4
	212	1783	15667.529	8904	25626	27935204	27935204	17462931.8
	213	2067	12784.159	8064	18060	26424856	26424856	14284538.2
	214	1996	15640.074	9076	42173	31217587	31217587	19494280.6
	215	1876	17261.055	7896	32764	32381740	32381740	21363241.6
	216	2832	14149.937	7648	30916	40072622	40072622	23439153.2
