# Supplementary material for: Gene-specific nonsense-mediated mRNA decay targeting for cystic fibrosis therapy
Source: Nat Commun. 2022 May 27;13:2978. doi: 10.1038/s41467-022-30668-y (PMC9142507; doi:10.1038/s41467-022-30668-y)
Supplement: Supplementary file 6 — Source Data [file 41467_2022_30668_MOESM6_ESM.zip › Source data, excel/fig.4d-g Isc and AUC.xlsx]

## Sheet: fig.4d, 4f
Fig	Time	Isc P2A WT dox			Isc P2A W1282X dox				Fig	Time	Isc P2A WT no dox			Isc P2A W1282X no dox
fig.4d	0	197.888	217.347	194.702	40.9912	46.4417	56.7444		fig.4f	0	51.5045	63.205	-18.6218	11.1755	4.14429	11.3709
fig.4d	1.41667	191.113	210.144	186.386	28.8422	32.9407	40.918		fig.4f	2	69.1528	44.8914	57.2052	-5.00488	-5.14526	-1.0376
fig.4d	1.75	189.176	208.1	184.296	26.828	30.8045	38.3545		fig.4f	4	58.4412	36.7279	50.3082	-8.98743	-8.04443	-4.74548
fig.4d	2.48333	186.49	203.69	181.29	23.4558	27.2339	33.6091		fig.4f	6.01667	53.894	32.8369	47.2259	-10.2539	-9.16138	-6.21033
fig.4d	4.48333	181.226	198.685	173.248	16.9983	21.4203	24.3622		fig.4f	8.01667	51.1169	29.7699	45.0592	-10.8185	-9.79004	-6.98853
fig.4d	6.5	177.701	195.115	171.249	13.2996	18.5608	19.1742		fig.4f	10.0333	48.5382	26.947	42.6636	-11.3983	-10.2356	-7.60498
fig.4d	8.5	175.458	192.826	168.869	11.2183	16.5528	16.0157		fig.4f	12.0333	45.9595	24.1242	40.7562	-11.7645	-10.7361	-8.10547
fig.4d	10.5	173.78	190.842	166.855	9.63135	14.6546	13.8794		fig.4f	14.05	43.396	21.9574	38.5742	-12.3596	-11.1328	-8.64868
fig.4d	12.5167	171.155	189.301	165.375	8.38013	13.0433	12.4909		fig.4f	16.05	40.9851	19.165	36.0413	-12.7258	-11.438	-8.98438
fig.4d	14.5167	169.843	188.553	163.757	6.98243	11.3221	10.6598		fig.4f	18.05	38.3911	16.4185	33.8287	-13.1531	-11.6089	-9.50928
fig.4d	16.5333	168.942	187.363	161.896	5.8899	9.93656	9.27128		fig.4f	20.05	36.1786	14.2975	31.4331	-13.1836	-11.6699	-9.63135
fig.4d	18.5333	168.866	186.722	161.3	5.23682	8.63651	8.06278		fig.4f	22.0667	50.3082	27.4506	50.3235	0.183105	-2.58789	0.991821
fig.4d	20.55	351.483	360.077	301.117	7.84302	9.93656	8.7769		fig.4f	24.0667	50.827	28.4424	52.124	6.02722	1.60522	6.91223
fig.4d	22.55	391.705	425.538	389.648	12.5	16.8579	20.0135		fig.4f	26.0667	48.4009	27.5879	50.8881	8.7738	3.57056	9.53674
fig.4d	24.5667	385.48	419.281	384.094	15.0513	20.6726	25.4151		fig.4f	28.0833	48.9807	28.9764	53.5431	11.7188	5.52063	12.1002
fig.4d	26.5833	381.421	415.619	382.568	19.1712	25.3113	32.602		fig.4f	30.0833	51.6357	32.4554	59.3872	15.5182	7.94678	15.7471
fig.4d	28.5833	381.024	417.267	386.291	24.9054	31.2622	40.7196		fig.4f	32.0833	54.4128	34.4086	64.5905	17.8375	10.144	18.1885
fig.4d	30.6	386.06	421.906	393.188	30.3681	37.9303	49.1578		fig.4f	34.0833	54.6875	34.9579		18.219	8.45032	15.1977
fig.4d	32.6	556.5	571.503	542.938	137.103	143.552	145.502		fig.4f	36.1	62.9578	43.1061		25.0244	12.2955	19.5312
fig.4d	34.6167	584.851	586.396	536.652	161.014	170.728	172.006		fig.4f	38.1	65.7654	46.4172	60.1807	29.1901	15.1031	21.8048
fig.4d	36.6167	595.258	583.832	532.288	172.473	183.072	183.893		fig.4f	40.1	66.0706	47.2412	63.4613	32.7301	17.1478	23.0255
fig.4d	38.6333	600.019	603.364	528.229	180.377	192.014	192.239		fig.4f	42.1167	38.8184	21.759	36.3617	10.6201	2.28272	5.05066
fig.4d	40.6333	108.64	114.96	181.152	49.2126	62.2071	72.0459		fig.4f	44.1167	28.8086	14.4196	26.0467	2.92969	-1.97144	-0.15259
fig.4d	42.65	38.251	38.59	69.5799	20.8771	29.2633	35.5164		fig.4f	46.1167	19.6228	7.73621	16.8304	0.12207	-3.38745	-3.17383
fig.4d	44.6667	16.779	15.29	32.852	8.38623	14.2029	17.3584		fig.4f	46.1667	9.442	8.194	19.989	3.25928	7.73319	9.77482
fig.4d	46.6833	7.923	6.44	16.876	2.16675	6.13407	7.83695		fig.4f	48.1167	14.6332	3.35693	9.96399	-1.80054	-3.9856	-3.90625
fig.4d	48.6833	3.333	2.045	8.575	-0.59814	1.92875	2.81376		fig.4f	50.1333		0.778198	2.60925	-2.31934	-3.37524	-3.23486
fig.4d	50.7	0.91	-0.717	3.509	-1.28784	0.0183	0.39677		fig.4f	52.1333	-0.5188	-0.28992	0.38147	-1.7395	-1.92871	-1.80054
fig.4d	52.7	-0.03	-0.656	1.129	-0.76904	-0.0671	0.29911		fig.4f	54.1333	-0.13733	-0.27466	-0.54932	0.183105	0.408935	0.305176
fig.4d	54.7167	-0.012	0.214	-0.137	0.27466	0.0916	0.0245		fig.4f	54.2167	0	0	0	0	0	0
fig.4d	56.7167	0.08	2.091	-0.168	1.53199	0.77518	0.68363		fig.4f	56.15	2.09045	1.23596	-0.2594	2.34985	3.86963	3.34167
fig.4d	58.7333	1.38	4.334	0.671	3.06397	1.83719	1.8433		fig.4f	58.15	4.27246	3.0365	1.11389	2.89917	7.76367	6.86646
fig.4d	60.7333	2.936	7.142	2.014	4.82178	3.18607	2.99687		fig.4f	60.15	6.98853	5.93567	3.49426	7.99561	12.5092	10.9863
fig.4d	62.75	4.572	10.468	3.921	6.51246	4.69364	4.71806		fig.4f	62.25	4.12	9.705	3.387	5.95704	4.37626	4.19316

## Sheet: fig.4e, 4g
Fig	sample	dox	Cell	Interval (min)	Raw Total AUC (μA/cm^2*min)	Relative total AUC (%)
fig.4e	WT dox 20-30	dox+	16HBEge GFP-P2A-WT	20-30	3606	65.6511
fig.4e	W1282X dox 20-30	dox+	16HBEge GFP-P2A-W1282X	20-30	157.9	2.87474
fig.4e	WT dox 30-40	dox+	16HBEge GFP-P2A-WT	30-40	5568	101.371
fig.4e	W1282X dox 30-40	dox+	16HBEge GFP-P2A-W1282X	30-40	1461	26.5991
fig.4e	WT no dox 20-30	dox+	16HBEge GFP-P2A-WT	20-30	462.5	8.42031
fig.4e	W1282X no dox 20-30	dox+	16HBEge GFP-P2A-W1282X	20-30	62.45	1.13697
fig.4e	WT no dox 30-40	dox+	16HBEge GFP-P2A-WT	30-40	580.6	10.5704
fig.4e	W1282X no dox 30-40	dox+	16HBEge GFP-P2A-W1282X	30-40	223.7	4.0727
fig.4e	WT dox 20-30	dox+	16HBEge GFP-P2A-WT	20-30	3916	71.295
fig.4e	W1282X dox 20-30	dox+	16HBEge GFP-P2A-W1282X	20-30	208.2	3.79051
fig.4e	WT dox 30-40	dox+	16HBEge GFP-P2A-WT	30-40	5688	103.556
fig.4e	W1282X dox 30-40	dox+	16HBEge GFP-P2A-W1282X	30-40	1575	28.6746
fig.4g	WT no dox 20-30	no dox	16HBEge GFP-P2A-WT	20-30	257.1	4.68078
fig.4g	W1282X no dox 20-30	no dox	16HBEge GFP-P2A-W1282X	20-30	25.19	0.458611
fig.4g	WT no dox 30-40	no dox	16HBEge GFP-P2A-WT	30-40	388.7	7.0767
fig.4g	W1282X no dox 30-40	no dox	16HBEge GFP-P2A-W1282X	30-40	113.7	2.07003
fig.4g	WT dox 20-30	no dox	16HBEge GFP-P2A-WT	20-30	3577	65.1232
fig.4g	W1282X dox 20-30	no dox	16HBEge GFP-P2A-W1282X	20-30	256.9	4.67714
fig.4g	WT dox 30-40	no dox	16HBEge GFP-P2A-WT	30-40	5222	95.0722
fig.4g	W1282X dox 30-40	no dox	16HBEge GFP-P2A-W1282X	30-40	1604	29.2026
fig.4g	WT no dox 20-30	no dox	16HBEge GFP-P2A-WT	20-30	476	8.6661
fig.4g	W1282X no dox 20-30	no dox	16HBEge GFP-P2A-W1282X	20-30	67.57	1.23019
fig.4g	WT no dox 30-40	no dox	16HBEge GFP-P2A-WT	30-40	650.8	11.8485
fig.4g	W1282X no dox 30-40	no dox	16HBEge GFP-P2A-W1282X	30-40	185.3	3.37359
