# Supplementary material for: Gene-specific nonsense-mediated mRNA decay targeting for cystic fibrosis therapy
Source: Nat Commun. 2022 May 27;13:2978. doi: 10.1038/s41467-022-30668-y (PMC9142507; doi:10.1038/s41467-022-30668-y)
Supplement: Supplementary file 6 — Source Data [file 41467_2022_30668_MOESM6_ESM.zip › Source data, excel/fig.5a-ussing chamber Isc.xlsx]

## Sheet: Sheet1
	Time (min)	Isc-SC15-vx809-None (ASO-CFTR modulator-G418)				Time (min)	Isc- LC15-2-vx809-none (ASO-CFTR modulator-G418)				Time (min)	Isc-SC15-trikafta-none (ASO-CFTR modulator-G418)				Time (min)	Isc-LC15-2-Trikafta-none (ASO-CFTR modulator-G418)				Time (min)	Isc-none-vx809-none (ASO-CFTR modulator-G418)				Time (min)	Isc-none-vx809-g418-200uM (ASO-CFTR modulator-G418)
	0	0.317383	-0.51575	0.238037		0	-0.10376	0.17395	0.299072		-0.18333	-2.29089	-3.11792	-0.72534		-0.18333	-2.53198	-1.67444	-1.47913		0	0.677752	0.409197	0.433786		0	1.33667	0.811768	0.695801
	1.85	0.12207	-0.57373	-0.04883		1.85	-0.18311	0.125122	0.332642		1.81667	-2.47226	-3.20773	-0.93722		1.81667	-2.53329	-1.69711	-1.41025		1.83333	0.662493	0.409197	0.445993		1.85	1.41602	1.06506	0.985718
	3.68333	0.039673	-0.64697	-0.10071		3.68333	-0.14038	0.091553	0.137329		3.83333	-2.51762	-3.28667	-1.10466		3.83333	-2.55424	-1.80962	-1.45561		3.68333	0.641131	0.409197	0.433786		3.68333	1.19934	0.759888	0.854492
	5.53333	0.109863	-0.68359	0.009155		5.53333	-0.25635	0.189209	0.253296		5.83333	-2.51588	-3.2483	-1.26771		5.83333	-2.47316	-1.66444	-1.43861		5.51667	0.653338	0.415301	0.427682		5.51667	1.18713	0.793457	0.802612
	6.03333	0.152588	-0.55237	-0.02747		6.03333	-0.07935	0.161743	0.244141		7.85	-2.44833	-3.28757	-1.3558		7.85	-2.47275	-1.85019	-1.56332		7.38333	0.680804	0.461077	0.470407		7.36667	1.07727	0.762939	0.772095
	6.53333	0.112915	-0.56458	-0.06714		6.53333	-0.10986	0.097656	0.228882		9.85	-2.42523	-3.39569	-1.31133		9.85	-2.44354	-1.82403	-1.52801		9.23333	0.683855	0.461077	0.485665		9.2	1.18713	0.860596	0.857544
	7.03333	0.033569	-0.58289	-0.07019		7.03333	-0.21057	0.082397	0.219727		11.8667	-2.52552	-3.36476	-1.29872		11.8667	-2.46754	-1.7931	-1.55201		11.0667	0.65639	0.454973	0.47651		11.05	1.14441	0.872803	0.921631
	7.53333	0.125122	-0.61646	-0.05798		7.53333	-0.22583	0.152588	0.189209		13.8667	-2.48716	-3.38133	-1.35801		13.8667	-2.68858	-1.84019	-1.44956		12.9167	0.653338	0.454973	0.4582		12.8833	1.08948	0.772095	0.799561
	8.03333	0.164795	-0.58594	-0.09155		8.03333	-0.15869	0.112915	0.146484		15.8833	-2.41961	-3.43585	-1.55902		15.8833	-2.6668	-1.84893	-1.47051		14.75	0.65639	0.454973	0.485665		14.7333	1.06811	0.799561	0.845337
	8.55	0.085449	-0.46387	-0.10071		8.55	-0.11597	0.137329	0.177002		17.8833	-2.30495	-3.47988	-1.70376		17.8833	-2.58877	-1.71902	-1.37722		16.6	0.653338	0.467181	0.494821		16.5667	1.05286	0.793457	0.738525
	9.05	-0.02136	-0.61646	-0.11597		9.05	-0.19531	0.094604	0.15564		19.9	-2.34422	-3.39707	-1.7888		19.9	-2.4846	-1.83152	-1.34019		18.45	0.613665	0.439715	0.467355		18.4	1.20239	0.881958	0.915527
	9.55	0.140381	-0.64087	-0.04272		9.55	-0.17395	0.219727	0.238037		21.9	-0.76471	-1.75043	-0.44733		21.9	-0.45038	0.044001	0.66656		20.2833	0.65639	0.467181	0.497872		20.25	1.15356	0.747681	0.759888
	10.05	0.134277	-0.62561	-0.07019		10.05	-0.20142	0.057983	0.241089		23.9167	0.346535	-0.63003	0.529641		23.9167	0.746315	1.10947	1.86326		22.1333	0.699114	0.543474	0.558908		22.0833	0.982666	0.695801	0.747681
	10.55	0.192261	-0.62561	-0.04272		10.55	-0.1709	0.097656	0.189209		25.9167	1.27906	0.387951	1.46522		25.9167	1.93214	2.08473	2.96669		23.9667	0.699114	0.564837	0.58027		23.9333	1.01013	0.784302	0.863648
	11.05	0.042725	-0.67749	-0.13733		11.05	-0.19226	0.048828	0.219727		27.9333	2.04852	1.29778	2.08819		27.9333	2.82366	2.86334	3.75445		25.8167	0.638079	0.506853	0.491769		25.7667	1.00403	0.747681	0.817871
	11.55	0.088501	-0.6134	-0.14954		11.55	-0.18005	0.112915	0.204468		29.95	2.79661	2.01536	2.82713		29.95	3.90745	3.7457	4.6124		27.65	0.650286	0.540423	0.503976		27.6167	0.927735	0.570679	0.778198
	12.05	0.137329	-0.62866	-0.04578		12.05	-0.11597	0.12207	0.247192		31.95	7.4828	6.8816	7.59266		31.95	15.4876	16.1651	16.9646		29.5	0.631975	0.540423	0.546701		29.5167	0.933838	0.708008	0.799561
	12.95	-0.03052	-0.59509	-0.12512		12.95	-0.19531	0.106812	0.292969		33.9667	5.997	5.10894	6.09466		33.9667	13.7241	14.136	14.725		31.3333	0.625872	0.543474	0.537545		31.3667	1.297	0.961304	1.08032
	15.9667	0.064087	-0.65002	-0.19836		15.9667	-0.23193	0.079346	0.177002		35.9667	6.13913	5.27548	6.08114		35.9667	14.3911	14.5559	15.3219		33.1833	0.573992	0.479388	0.500924		33.2	1.29395	1.01318	1.05286
	18.9833	0.05188	-0.57068	-0.0946		18.9833	-0.16174	0.15564	0.213623		37.9833	6.82618	6.15174	6.66749		37.9833	15.9326	15.8899	16.6223		35.0167	0.549578	0.458025	0.494821		35.05	1.21765	0.845337	1.02539
	22	0.030518	-0.41809	-0.03052		22	-0.03357	0.244141	0.378418		40	7.74822	7.34844	7.54375		40	17.4772	17.2514	17.9075		36.8833	0.558733	0.50075	0.543649		36.8833	1.17493	0.802612	1.04981
	25.0167	0.039673	-0.47607	-0.06409		25.0167	0.006104	0.247192	0.424194		42	0.657681	0.535611	1.20089		42	1.39315	1.17343	1.66171		38.7167	0.573992	0.531267	0.568063		38.7333	1.1261	0.872803	1.16272
	28.05	0.027466	-0.49744	-0.07935		28.05	0.024414	0.161743	0.314331		44.0167	0.03248	-0.07128	0.572642		44.0167	0.468882	0.532969	0.810679		40.5667	0.216936	0.152849	0.281198		40.5833	1.05591	0.820923	1.08643
	31.05	-0.00916	-0.4303	0.039673		31.05	0.030518	0.296021	0.387573		46.0167	-0.05733	-0.17635	0.092207		46.0167	0.067793	0.003706	0.141035		42.4	0.064348	0.000262	0.040109		42.4167	1.66321	1.3977	1.63879
	34.0667	0.097656	-0.35095	-0.0885		34.0667	0.140381	0.341797	0.421143		48.0167	0.167192	0.676836	0.014604		48.0167	0.234331	0.142778	0.185503		44.25	0.01552	-0.01805	0.006539		44.2833	1.65711	1.51672	1.51062
	37.0833	0.030518	-0.4425	-0.11902		37.0833	0.106812	0.421143	0.405884												46.0833	0.01552	-0.00889	0.027902		46.1333	1.55945	1.34277	1.52588
	40.1	0.115967	-0.38147	-0.07324		40.1	0.228882	0.338745	0.378418												47.9333	-0.00584	-0.0211	-0.00872		47.9667	1.75781	1.59912	1.75781
	43.1167	0.408936	0.088501	0.302124		43.1167	1.22681	1.48926	1.37024												49.7667	0.003313	0.003313	0.015695		49.8167	1.53503	1.34277	1.52893
	46.1333	0.390625	0.076294	0.320435		46.1333	1.16272	1.45569	1.42822												51.6	0.006365	0.003313	0.009591		51.6667	-0.0488281	0.0030518	0.222778
	49.1333	0.421143	0.10376	0.164795		49.1333	1.17798	1.42212	1.47095												53.45	0.021624	0.009417	0.000436		53.5	-0.119018	-0.180054	-0.112915
	52.15	0.460815	0.128174	0.177002		52.15	1.29394	1.48621	1.49841												55.3	-0.04246	-0.02415	-0.05144		55.35	-0.134277	-0.186157	-0.0488281
	55.1667	0.546265	0.17395	0.314331		55.1667	1.297	1.51978	1.48621												57.1333	-0.03941	0.009417	0.037057		57.1833	-0.012207	-0.128174	-0.0579834
	58.1833	0.631714	0.289917	0.268555		58.1833	1.474	1.63879	1.49231												58.9833	-0.03941	-0.01195	0.009591		59.0333	0.076294	-0.0335693	0.0976563
	61.2	0.012207	-0.23193	-0.30212		61.2	-0.10071	0.112915	0.115967												60.8333	-0.01805	0.006365	0.006539		60.8667	0.0549317	0.109863	0.149536
	64.2	-0.00916	-0.21057	-0.1709		64.2	-0.0061	0.033569	-0.02136												62.6833	-0.04246	-0.03026	-0.01482		62.7	0.128174	0.189209	0.265503
	67.2167	0.003052	-0.15259	-0.04272		67.2167	-0.01526	0.137329	-0.06409												64.5167	-0.04857	-0.00889	0.003488		64.55	0.405884	0.43335	0.317383
	70.2333	-0.0885	0.152588	0.378418		70.2333	0.119019	0.39978	0.036621												66.3667	-0.07603	-0.03636	-0.01482		66.3833	0.439453	0.595093	0.357056
																										68.2333	0.735474	0.952148	0.494385
																										70.0667	1.05591	1.21155	0.567627
	Time (min)	Isc-SC18-vx809-none (ASO-CFTR modulator-G418)				Time (min)	Isc-Sc18-vx809-G418-200uM (ASO-CFTR modulator-G418)				Time (min)	Isc-LC18-vx809-none (ASO-CFTR modulator-G418)				Time (min)	Isc-LC18-vx809-G418-200uM (ASO-CFTR modulator-G418)				Time (min)	Isc-LC18-vx809-G418-600uM (ASO-CFTR modulator-G418)
	0	0.140379	0.149531	0.112912		0	-0.07608	-0.03825	-0.03622		0	-0.04272	-0.21973	0.009155		0	-0.02544	0.070648	0.109393		0	0.6073	0.66833	0.537113
	2.01667	0.04577	0.183101	0.048825		1.66667	-0.0181	-0.05045	-0.02096		1.85	-0.03662	-0.16174	0.036621		1.66667	0.014237	-0.06363	-0.04014		2.01667	0.58594	0.845334	0.494389
	4.01667	0.103757	0.149531	0.0061		3.35	0.030733	-0.06877	-0.03011		3.68333	-0.01221	-0.10986	0.094604		3.35	0.056962	-0.03006	-0.01878		4.01667	0.58899	0.775143	0.44861
	6.03333	0.00915	0.08544	0.02136		5.01667	-0.07913	-0.00773	-0.03317		5.53333	-0.01831	-0.19531	0.024414		5.01667	-0.00102	0.04013	0.005633		6.03333	0.52796	0.71106	0.485233
	8.03333	0.02746	0.16479	0.02441		6.68333	0.003267	-0.00773	0.021766		7.36667	-0.0061	-0.09766	0.042725		6.68333	0.081376	-0.05447	-0.0493		8.03333	0.640874	0.82092	0.49744
	10.05	0.02746	0.05493	0.088497		8.36667	-0.04861	0.041098	0.037024		9.2	0.027466	-0.15564	0.036621		8.36667	-0.03764	-0.0087	0.042254		10.05	0.6012	0.73547	0.47303
	12.05	0.085447	0.08544	-0.02442		10.0333	0.012422	-0.05351	-0.04232		11.05	-0.03052	-0.05798	0.045776		10.0333	-0.01933	-0.03616	-0.0554		12.05	0.59205	0.72021	0.503544
	14.05	0.02441	0.06408	0.0122		11.7	-0.10354	-0.10539	-0.06368		12.8833	0.006104	-0.09155	0.109863		11.7	-0.08647	-0.10941	-0.08287		14.05	0.61341	0.71106	0.46997
	16.0667	0.02441	0.12512	0.091549		13.3833	-0.01504	-0.02909	0.003455		14.7333	0.009155	-0.21667	0.061035		13.3833	-0.03459	0.003509	-0.03709		16.0667	0.625615	0.75378	0.543217
	18.0667	0.067136	0.0885	0.01526		15.05	0.021577	0.065512	-0.00875		16.5667	0.091553	-0.12817	-0.00305		15.05	-0.01628	0.05844	-0.02488		18.0667	0.58594	0.74157	0.567631
	20.0833	0.061033	0.09155	0.112912		16.7167	-0.01504	0.074667	0.070594		18.4167	0.024414	-0.12207	-0.06714		16.7167	0.017289	0.000457	0.01784		20.0833	0.640874	0.72632	0.482182
	22.0833	0.122068	0.329585	0.195309		18.4	0.049043	0.105185	0.043128		20.25	0.042725	-0.11902	0.048828		18.4	0.011185	0.082855	0.030047		22.0833	1.16883	1.15356	0.952152
	24.1	0.061033	0.253291	0.167843		20.0667	0.076509	0.120444	0.015662		22.1	0.073242	-0.12207	0.039673		20.0667	0.035599	0.067596	-0.10423		24.1	1.06202	1.03454	0.915531
	26.1167	0.103757	0.16479	0.183102		21.75	0.305391	0.364584	0.360511		23.95	-0.0061	-0.06104	0.067139		21.75	0.444535	0.537566	0.377947		26.1167	0.988774	0.964352	0.823978
	28.1167	0.173948	0.271602	0.204464		23.4167	0.33896	0.331015	0.326941		25.7833	0.085449	-0.12207	0.091553		23.4167	0.356034	0.49179	0.371844		28.1167	0.976567	0.955197	0.885014
	30.8667	0.418088	0.558467	0.488278		25.1	0.311494	0.422568	0.293372		27.6333	0.021362	-0.10071	0.088501		25.1	0.371293	0.558929	0.41762		30.8667	2.08435	1.74865	1.84937
	32.8667	0.363157	0.482173	0.476071		26.7667	0.274873	0.318808	0.333045		29.4667	0.024414	-0.06409	0.076294		26.7667	0.264481	0.351409	0.359637		32.8667	2.15455	1.89819	1.97449
	34.8667	0.405881	0.488277	0.451657		28.45	0.250459	0.367636	0.305579		31.3167	0.115967	0.036621	0.137329		28.45	0.282792	0.427703	0.335223		34.8667	2.14234	2.01416	2.06604
	36.8833	0.393674	0.552363	0.43945		30.1167	0.784517	0.575156	0.32389		33.15	0.131226	0.091553	0.27771		30.1167	0.90535	0.659637	0.274188		36.8833	2.19117	1.97754	2.09046
	38.8833	0.494382	0.506587	0.524899		31.7833	0.873018	1.01766	0.806067		35	0.137329	-0.03967	0.238037		31.7833	1.52181	1.65451	1.36977		38.8833	2.31934	2.09045	2.12708
	40.9	-0.01831	0.09155	0.067135		33.4667	0.82419	0.996298	0.815223		36.8333	0.085449	-0.00305	0.167847		33.4667	1.57063	1.77353	1.53761		40.9	0.10071	0.11291	0.09461
	42.9	-0.10681	0.02441	-0.00916		35.1333	1.01035	1.1672	0.848792		38.6833	0.143433	-0.07324	0.192261		35.1333	1.70491	1.86508	1.46437		42.9	0.04578	-0.03052	-0.04272
	44.9167	-0.05799	0.05188	-0.01831		36.8	0.940157	1.10006	0.851844		40.5167	0.897217	0.521851	0.115967		36.8	1.65608	1.86508	1.62917		44.9167	0.13428	0	0.00611
	46.9167	-0.00916	0.0885	0.158688		38.4833	0.927949	1.04818	0.766395		42.3667	1.31531	1.40076	1.50147		38.4833	1.71712	1.85898	1.61391		46.9167	0.19227	-0.00611	0.06409
	48.9333	0.03967	0.173945	0.289913		40.15	0.241304	0.862021	0.809119		44.2	1.55334	1.42517	1.5564		40.15	0.529984	1.40427	1.59865		48.9333	0.20752	-0.09766	0.18006
	50.9333	0.244138	0.271602	0.494381		41.8333	-0.18289	0.013632	-0.15829		46.05	1.5625	1.53198	1.58691		41.8333	-0.40996	-0.14298	-0.2324		50.9333	0.35706	-0.00611	0.30823
						43.5	-0.07303	0.150961	-0.16134		47.8833	1.56555	1.51367	1.55334		43.5	-0.25737	-0.0148	-0.19883
						45.1833	-0.06998	0.199789	-0.23153		49.7167	1.63269	1.62048	1.70288		45.1833	-0.27263	0.070648	-0.20189
						46.85	-0.10049	0.169272	-0.21322		51.5667	-0.02441	-0.21667	-0.07935		46.85	-0.19023	0.156097	-0.16527
						48.5333	-0.00589	0.175375	-0.28341		53.4	-0.16479	-0.21667	-0.02441		48.5333	-0.18413	0.104217	-0.14085
						50.2	0.030733	0.324911	-0.24069		55.25	-0.07019	-0.18311	-0.06714		50.2	-0.00407	0.259857	-0.00657
						51.8667	0.177217	0.401205	-0.18575		57.0833	-0.11597	-0.24109	0.054932		51.8667	0.114945	0.470428	0.042254
						53.55	0.183321	0.474448	-0.19491		58.9333	-0.04883	-0.13428	0.006104		53.55	0.17598	0.629119	0.152117
											60.7667	-0.03967	0.012207	0.076294
											62.6167	-0.01221	0.045776	0.125122
