# Supplementary material for: Gene-specific nonsense-mediated mRNA decay targeting for cystic fibrosis therapy
Source: Nat Commun. 2022 May 27;13:2978. doi: 10.1038/s41467-022-30668-y (PMC9142507; doi:10.1038/s41467-022-30668-y)
Supplement: Supplementary file 6 — Source Data [file 41467_2022_30668_MOESM6_ESM.zip › Source data, excel/fig.5b Ussing chamber Total AUC.xlsx]

## Sheet: Sheet1
	Total AUC (μA/cm^2*min) time adjusted
(ASO-CFTR modulator-G418)	replicate 1	replicate 2	replicate 3
auc-SC15-vx809-None	0.653	0.31595	0.622
auc- LC15-2-vx809-none	0.8465	0.8075	0.87275
auc-SC15-trikafta-none	4.008	3.403	4.021
auc-LC15-2-Trikafta-none	8.52	8.67	9.365
auc-none-vx809-none	0.6305	0.528	0.545
auc-none-vx809-g418-200uM	1.4085	1.141	1.2895
auc-SC18-vx809-none	0.3241	0.46755	0.54
auc-Sc18-vx809-G418-200uM	0.7805	0.598	0.704
auc-LC18-vx809-none	0.95	0.8585	0.9855
auc-LC18-vx809-G418-200uM	1.107	0.955	0.9315
auc-LC18-vx809-G418-600uM	1.5515	1.4235	1.415
