# Supplementary material for: Gene-specific nonsense-mediated mRNA decay targeting for cystic fibrosis therapy
Source: Nat Commun. 2022 May 27;13:2978. doi: 10.1038/s41467-022-30668-y (PMC9142507; doi:10.1038/s41467-022-30668-y)
Supplement: Supplementary file 6 — Source Data [file 41467_2022_30668_MOESM6_ESM.zip › Source data, excel/fig.S1 source data.xlsx]

## Sheet: Sheet1
Fig	minigene	Tx	minigene fold change replicate 1	minigene fold change replicate 2	minigene fold change replicate 3	minigene fold change replicate 4	minigene fold change replicate 5
fig.S1b	pWT-IVS24	NT	0.210205	0.294256	0.23531
fig.S1b	pWT-IVS24	Dox	0.907913	1.16303	0.929061
fig.S1b	pWT-IVS24	CHX	0.782273	0.496495	0.826553
fig.S1c	pW1282X-IVS23	NT	0.057241	0.054137	0.067407
fig.S1c	pW1282X-IVS23	Dox	1.0969	1.05151	0.851592
fig.S1c	pW1282X-IVS23	CHX	0.68303	0.88489	1.11634
fig.S1d	pW1282X-IVS24	NT	1.03491	0.912104	1.05299
fig.S1d	pW1282X-IVS24	Dox	1.02927	0.96152	0.8536
fig.S1d	pW1282X-IVS24	CHX	3.25252	3.96234	4.37779
fig.S1e	pW1282X-IVS25	NT	0.066863	0.088311
fig.S1e	pW1282X-IVS25	Dox	1.09449	1.07202	1.08118	1.05663	0.69569
fig.S1e	pW1282X-IVS25	CHX	2.59402	2.47109	2.71198	2.478	2.6165
fig.S1f	pW1282X-IVS26	NT	0.40108	0.318833	0.240977	0.291673
fig.S1f	pW1282X-IVS26	Dox	0.941812	0.906158	1.02559	1.12644
fig.S1f	pW1282X-IVS26	CHX	2.24805	1.55829	2.20985	2.7658
