# Supplementary material for: Gene-specific nonsense-mediated mRNA decay targeting for cystic fibrosis therapy
Source: Nat Commun. 2022 May 27;13:2978. doi: 10.1038/s41467-022-30668-y (PMC9142507; doi:10.1038/s41467-022-30668-y)
Supplement: Supplementary file 6 — Source Data [file 41467_2022_30668_MOESM6_ESM.zip › Source data, excel/fig.S10b.csv]

Cells	isoform	rep	tx	aso.nM	psi
DLD1-W1282X	fl	rep1	NT	0	1
DLD1-W1282X	fl	rep2	NT	0	1
DLD1-W1282X	fl	rep3	NT	0	1
DLD1-W1282X	fl	rep1	Sc	120	0.983126805
DLD1-W1282X	fl	rep2	Sc	120	1
DLD1-W1282X	fl	rep3	Sc	120	1
DLD1-W1282X	fl	rep1	CHX	0	0.979121625
DLD1-W1282X	d25	rep1	CHX	0	0.020878375
DLD1-W1282X	fl	rep2	CHX	0	0.969760937
DLD1-W1282X	d25	rep2	CHX	0	0.030239063
DLD1-W1282X	fl	rep3	CHX	0	0.985836579
DLD1-W1282X	d25	rep3	CHX	0	0.014163421
DLD1-W1282X	fl	rep1	C478+C515+C489	120	0.378958727
DLD1-W1282X	d24	rep1	C478+C515+C489	120	0.114090459
DLD1-W1282X	d24	rep2	C478+C515+C489	120	0.112342235
DLD1-W1282X	d24	rep3	C478+C515+C489	120	0.086232497
DLD1-W1282X	d25	rep1	C478+C515+C489	120	0.273464616
DLD1-W1282X	d25	rep2	C478+C515+C489	120	0.248229717
DLD1-W1282X	d25	rep3	C478+C515+C489	120	0.187201635
DLD1-W1282X	d24_25	rep1	C478+C515+C489	120	0.218397626
DLD1-W1282X	d24_25	rep2	C478+C515+C489	120	0.273277022
DLD1-W1282X	d24_25	rep3	C478+C515+C489	120	0.171634761
DLD1-W1282X	d24_25_26	rep1	C478+C515+C489	120	0.015088571
DLD1-W1282X	d24_25_26	rep2	C478+C515+C489	120	0.011704348
DLD1-W1282X	d24_25_26	rep3	C478+C515+C489	120	0.013762713
DLD1-W1282X	fl	rep2	C478+C515+C489	120	0.354446677
DLD1-W1282X	fl	rep3	C478+C515+C489	120	0.541168394
DLD1-W1282X	d24	rep1	C478+C515+C490	120	0.084642657
DLD1-W1282X	d24	rep2	C478+C515+C490	120	0.079165153
DLD1-W1282X	d24	rep3	C478+C515+C490	120	0.09528856
DLD1-W1282X	d25	rep1	C478+C515+C490	120	0.305890402
DLD1-W1282X	d25	rep2	C478+C515+C490	120	0.396390941
DLD1-W1282X	d25	rep3	C478+C515+C490	120	0.227974063
DLD1-W1282X	d24_25	rep1	C478+C515+C490	120	0.22358649
DLD1-W1282X	d24_25	rep2	C478+C515+C490	120	0.188728755
DLD1-W1282X	d24_25	rep3	C478+C515+C490	120	0.193882133
DLD1-W1282X	d24_25_26	rep1	C478+C515+C490	120	0.025228587
DLD1-W1282X	d24_25_26	rep2	C478+C515+C490	120	0.019175649
DLD1-W1282X	d24_25_26	rep3	C478+C515+C490	120	0.019901927
DLD1-W1282X	fl	rep1	C478+C515+C490	120	0.360651863
DLD1-W1282X	fl	rep2	C478+C515+C490	120	0.316539502
DLD1-W1282X	fl	rep3	C478+C515+C490	120	0.462953317
DLD1-W1282X	d24	rep1	C478+C515+C491	120	0.041069854
DLD1-W1282X	d24	rep2	C478+C515+C491	120	0.009432291
DLD1-W1282X	d24	rep3	C478+C515+C491	120	0.052661281
DLD1-W1282X	d25	rep1	C478+C515+C491	120	0.463962262
DLD1-W1282X	d25	rep2	C478+C515+C491	120	0.456779736
DLD1-W1282X	d25	rep3	C478+C515+C491	120	0.412808978
DLD1-W1282X	d24_25	rep1	C478+C515+C491	120	0.238633371
DLD1-W1282X	d24_25	rep2	C478+C515+C491	120	0.188424409
DLD1-W1282X	d24_25	rep3	C478+C515+C491	120	0.182637579
DLD1-W1282X	d24_25_26	rep1	C478+C515+C491	120	0.032608571
DLD1-W1282X	d24_25_26	rep2	C478+C515+C491	120	0.040031884
DLD1-W1282X	d24_25_26	rep3	C478+C515+C491	120	0.033167255
DLD1-W1282X	fl	rep1	C478+C515+C491	120	0.223725941
DLD1-W1282X	fl	rep2	C478+C515+C491	120	0.30533168
DLD1-W1282X	fl	rep3	C478+C515+C491	120	0.318724907
DLD1-W1282X	d24	rep1	C478+C515+C492	120	0.059814757
DLD1-W1282X	d24	rep2	C478+C515+C492	120	0.072157734
DLD1-W1282X	d24	rep3	C478+C515+C492	120	0.04987632
DLD1-W1282X	d25	rep1	C478+C515+C492	120	0.366217829
DLD1-W1282X	d25	rep2	C478+C515+C492	120	0.381431629
DLD1-W1282X	d25	rep3	C478+C515+C492	120	0.332368681
DLD1-W1282X	d24_25	rep1	C478+C515+C492	120	0.191028435
DLD1-W1282X	d24_25	rep2	C478+C515+C492	120	0.230715403
DLD1-W1282X	d24_25	rep3	C478+C515+C492	120	0.19336168
DLD1-W1282X	d24_25_26	rep1	C478+C515+C492	120	0.024154213
DLD1-W1282X	d24_25_26	rep2	C478+C515+C492	120	0.048859801
DLD1-W1282X	d24_25_26	rep3	C478+C515+C492	120	0.048000905
DLD1-W1282X	fl	rep1	C478+C515+C492	120	0.358784765
DLD1-W1282X	fl	rep2	C478+C515+C492	120	0.266835433
DLD1-W1282X	fl	rep3	C478+C515+C492	120	0.376392414
DLD1-W1282X	d24	rep1	C478+C515+C493	120	0.036443985
DLD1-W1282X	d24	rep2	C478+C515+C493	120	0.046157324
DLD1-W1282X	d24	rep3	C478+C515+C493	120	0.049514127
DLD1-W1282X	d25	rep1	C478+C515+C493	120	0.501457759
DLD1-W1282X	d25	rep2	C478+C515+C493	120	0.443590323
DLD1-W1282X	d25	rep3	C478+C515+C493	120	0.380501369
DLD1-W1282X	d24_25	rep1	C478+C515+C493	120	0.15770202
DLD1-W1282X	d24_25	rep2	C478+C515+C493	120	0.198281709
DLD1-W1282X	d24_25	rep3	C478+C515+C493	120	0.149758874
DLD1-W1282X	d24_25_26	rep1	C478+C515+C493	120	0.023634068
DLD1-W1282X	d24_25_26	rep2	C478+C515+C493	120	0.035965843
DLD1-W1282X	d24_25_26	rep3	C478+C515+C493	120	0.032352899
DLD1-W1282X	fl	rep1	C478+C515+C493	120	0.280762167
DLD1-W1282X	fl	rep2	C478+C515+C493	120	0.2760048
DLD1-W1282X	fl	rep3	C478+C515+C493	120	0.387872732
DLD1-W1282X	d24	rep1	C478+C515+C494	120	0.034479693
DLD1-W1282X	d24	rep2	C478+C515+C494	120	0.00395718
DLD1-W1282X	d24	rep3	C478+C515+C494	120	0.038085249
DLD1-W1282X	d25	rep1	C478+C515+C494	120	0.512161787
DLD1-W1282X	d25	rep2	C478+C515+C494	120	0.464476875
DLD1-W1282X	d25	rep3	C478+C515+C494	120	0.416568711
DLD1-W1282X	d24_25	rep1	C478+C515+C494	120	0.135685316
DLD1-W1282X	d24_25	rep2	C478+C515+C494	120	0.174138799
DLD1-W1282X	d24_25	rep3	C478+C515+C494	120	0.173119699
DLD1-W1282X	d24_25_26	rep1	C478+C515+C494	120	0.021067837
DLD1-W1282X	d24_25_26	rep2	C478+C515+C494	120	0.043185873
DLD1-W1282X	d24_25_26	rep3	C478+C515+C494	120	0.051051594
DLD1-W1282X	fl	rep1	C478+C515+C494	120	0.296605367
DLD1-W1282X	fl	rep2	C478+C515+C494	120	0.314241274
DLD1-W1282X	fl	rep3	C478+C515+C494	120	0.321174747
DLD1-W1282X	d24	rep1	C478+C515+C495	120	0.05400474
DLD1-W1282X	d24	rep2	C478+C515+C495	120	0.059703944
DLD1-W1282X	d24	rep3	C478+C515+C495	120	0.050220437
DLD1-W1282X	d25	rep1	C478+C515+C495	120	0.430842474
DLD1-W1282X	d25	rep2	C478+C515+C495	120	0.523723489
DLD1-W1282X	d25	rep3	C478+C515+C495	120	0.411658666
DLD1-W1282X	d24_25	rep1	C478+C515+C495	120	0.14834001
DLD1-W1282X	d24_25	rep2	C478+C515+C495	120	0.179584043
DLD1-W1282X	d24_25	rep3	C478+C515+C495	120	0.153267366
DLD1-W1282X	d24_25_26	rep1	C478+C515+C495	120	0.04226002
DLD1-W1282X	d24_25_26	rep2	C478+C515+C495	120	0.049951752
DLD1-W1282X	d24_25_26	rep3	C478+C515+C495	120	0.061271676
DLD1-W1282X	fl	rep1	C478+C515+C495	120	0.324552757
DLD1-W1282X	fl	rep2	C478+C515+C495	120	0.187036771
DLD1-W1282X	fl	rep3	C478+C515+C495	120	0.323581856
DLD1-W1282X	d24	rep1	C478+C515+C496	120	0.054068384
DLD1-W1282X	d24	rep2	C478+C515+C496	120	0.077146611
DLD1-W1282X	d24	rep3	C478+C515+C496	120	0.135515007
DLD1-W1282X	d25	rep1	C478+C515+C496	120	0.390946089
DLD1-W1282X	d25	rep2	C478+C515+C496	120	0.443750948
DLD1-W1282X	d25	rep3	C478+C515+C496	120	0.286219693
DLD1-W1282X	d24_25	rep1	C478+C515+C496	120	0.185405979
DLD1-W1282X	d24_25	rep2	C478+C515+C496	120	0.172916561
DLD1-W1282X	d24_25	rep3	C478+C515+C496	120	0.141533196
DLD1-W1282X	d24_25_26	rep1	C478+C515+C496	120	0.058983692
DLD1-W1282X	d24_25_26	rep2	C478+C515+C496	120	0.094177996
DLD1-W1282X	d24_25_26	rep3	C478+C515+C496	120	0.066680767
DLD1-W1282X	fl	rep1	C478+C515+C496	120	0.310595856
DLD1-W1282X	fl	rep2	C478+C515+C496	120	0.212007884
DLD1-W1282X	fl	rep3	C478+C515+C496	120	0.370051337
DLD1-W1282X	d24	rep1	C478+C515+C497	120	0.030379696
DLD1-W1282X	d24	rep2	C478+C515+C497	120	0.015478424
DLD1-W1282X	d24	rep3	C478+C515+C497	120	0.058027551
DLD1-W1282X	d25	rep1	C478+C515+C497	120	0.414022021
DLD1-W1282X	d25	rep2	C478+C515+C497	120	0.461968418
DLD1-W1282X	d25	rep3	C478+C515+C497	120	0.37827624
DLD1-W1282X	d24_25	rep1	C478+C515+C497	120	0.210310071
DLD1-W1282X	d24_25	rep2	C478+C515+C497	120	0.176790181
DLD1-W1282X	d24_25	rep3	C478+C515+C497	120	0.119005242
DLD1-W1282X	d24_25_26	rep1	C478+C515+C497	120	0.024145887
DLD1-W1282X	d24_25_26	rep2	C478+C515+C497	120	0.041940275
DLD1-W1282X	d24_25_26	rep3	C478+C515+C497	120	0.035743021
DLD1-W1282X	fl	rep1	C478+C515+C497	120	0.321142325
DLD1-W1282X	fl	rep2	C478+C515+C497	120	0.303822702
DLD1-W1282X	fl	rep3	C478+C515+C497	120	0.408947946
DLD1-W1282X	d24	rep1	C478+C515+C498	120	0.021170757
DLD1-W1282X	d24	rep2	C478+C515+C498	120	0.01705654
DLD1-W1282X	d25	rep1	C478+C515+C498	120	0.579508216
DLD1-W1282X	d25	rep2	C478+C515+C498	120	0.573304906
DLD1-W1282X	d24_25	rep1	C478+C515+C498	120	0.197326544
DLD1-W1282X	d24_25	rep2	C478+C515+C498	120	0.178409799
DLD1-W1282X	d24_25_26	rep1	C478+C515+C498	120	0.035999717
DLD1-W1282X	d24_25_26	rep2	C478+C515+C498	120	0.027837561
DLD1-W1282X	fl	rep1	C478+C515+C498	120	0.165994766
DLD1-W1282X	fl	rep2	C478+C515+C498	120	0.203391194
DLD1-W1282X	d24	rep1	C478+C515+C499	120	0.054305337
DLD1-W1282X	d24	rep2	C478+C515+C499	120	0.055189038
DLD1-W1282X	d24	rep3	C478+C515+C499	120	0.050492979
DLD1-W1282X	d25	rep1	C478+C515+C499	120	0.494355752
DLD1-W1282X	d25	rep2	C478+C515+C499	120	0.490901512
DLD1-W1282X	d25	rep3	C478+C515+C499	120	0.269993029
DLD1-W1282X	d24_25	rep1	C478+C515+C499	120	0.254612209
DLD1-W1282X	d24_25	rep2	C478+C515+C499	120	0.217783739
DLD1-W1282X	d24_25	rep3	C478+C515+C499	120	0.16064137
DLD1-W1282X	d24_25_26	rep1	C478+C515+C499	120	0.031235159
DLD1-W1282X	d24_25_26	rep2	C478+C515+C499	120	0.047884873
DLD1-W1282X	d24_25_26	rep3	C478+C515+C499	120	0.023902002
DLD1-W1282X	fl	rep1	C478+C515+C499	120	0.165491543
DLD1-W1282X	fl	rep2	C478+C515+C499	120	0.188240838
DLD1-W1282X	fl	rep3	C478+C515+C499	120	0.49497062
DLD1-W1282X	d24	rep1	C478+C515+500	120	0.041357092
DLD1-W1282X	d24	rep2	C478+C515+500	120	0.046851341
DLD1-W1282X	d24	rep3	C478+C515+500	120	0.051872676
DLD1-W1282X	d25	rep1	C478+C515+500	120	0.482836557
DLD1-W1282X	d25	rep2	C478+C515+500	120	0.522668567
DLD1-W1282X	d25	rep3	C478+C515+500	120	0.393911913
DLD1-W1282X	d24_25	rep1	C478+C515+500	120	0.272667108
DLD1-W1282X	d24_25	rep2	C478+C515+500	120	0.241792108
DLD1-W1282X	d24_25	rep3	C478+C515+500	120	0.15247423
DLD1-W1282X	d24_25_26	rep1	C478+C515+500	120	0.026460048
DLD1-W1282X	d24_25_26	rep2	C478+C515+500	120	0.048258662
DLD1-W1282X	d24_25_26	rep3	C478+C515+500	120	0.015900366
DLD1-W1282X	fl	rep1	C478+C515+500	120	0.176679195
DLD1-W1282X	fl	rep2	C478+C515+500	120	0.140429322
DLD1-W1282X	fl	rep3	C478+C515+500	120	0.385840815
DLD1-W1282X	d24	rep1	C478+C515+501	120	0.015875328
DLD1-W1282X	d24	rep2	C478+C515+501	120	0.040047581
DLD1-W1282X	d24	rep3	C478+C515+501	120	0.050402853
DLD1-W1282X	d25	rep1	C478+C515+501	120	0.496267842
DLD1-W1282X	d25	rep2	C478+C515+501	120	0.46506532
DLD1-W1282X	d25	rep3	C478+C515+501	120	0.334962356
DLD1-W1282X	d24_25	rep1	C478+C515+501	120	0.220051704
DLD1-W1282X	d24_25	rep2	C478+C515+501	120	0.247047039
DLD1-W1282X	d24_25	rep3	C478+C515+501	120	0.151948223
DLD1-W1282X	d24_25_26	rep1	C478+C515+501	120	0.023740169
DLD1-W1282X	d24_25_26	rep2	C478+C515+501	120	0.028611378
DLD1-W1282X	d24_25_26	rep3	C478+C515+501	120	0.02417118
DLD1-W1282X	fl	rep1	C478+C515+501	120	0.244064958
DLD1-W1282X	fl	rep2	C478+C515+501	120	0.219228682
DLD1-W1282X	fl	rep3	C478+C515+501	120	0.438515388
DLD1-W1282X	d24	rep1	C478+C515+502	120	0.070245733
DLD1-W1282X	d24	rep2	C478+C515+502	120	0.055747307
DLD1-W1282X	d24	rep3	C478+C515+502	120	0.071068647
DLD1-W1282X	d25	rep1	C478+C515+502	120	0.406694105
DLD1-W1282X	d25	rep2	C478+C515+502	120	0.334553568
DLD1-W1282X	d25	rep3	C478+C515+502	120	0.409397291
DLD1-W1282X	d24_25	rep1	C478+C515+502	120	0.251071299
DLD1-W1282X	d24_25	rep2	C478+C515+502	120	0.293727992
DLD1-W1282X	d24_25	rep3	C478+C515+502	120	0.210997317
DLD1-W1282X	d24_25_26	rep1	C478+C515+502	120	0.025384336
DLD1-W1282X	d24_25_26	rep2	C478+C515+502	120	0.043405502
DLD1-W1282X	d24_25_26	rep3	C478+C515+502	120	0.036499575
DLD1-W1282X	fl	rep1	C478+C515+502	120	0.246604527
DLD1-W1282X	fl	rep2	C478+C515+502	120	0.272565631
DLD1-W1282X	fl	rep3	C478+C515+502	120	0.27203717
DLD1-W1282X	d24	rep1	C478+C515+503	120	0.063568934
DLD1-W1282X	d24	rep2	C478+C515+503	120	0.057077418
DLD1-W1282X	d24	rep3	C478+C515+503	120	0.0850231
DLD1-W1282X	d25	rep1	C478+C515+503	120	0.352468028
DLD1-W1282X	d25	rep2	C478+C515+503	120	0.377205315
DLD1-W1282X	d25	rep3	C478+C515+503	120	0.317916842
DLD1-W1282X	d24_25	rep1	C478+C515+503	120	0.257114627
DLD1-W1282X	d24_25	rep2	C478+C515+503	120	0.257834822
DLD1-W1282X	d24_25	rep3	C478+C515+503	120	0.218933221
DLD1-W1282X	d24_25_26	rep1	C478+C515+503	120	0.02091596
DLD1-W1282X	d24_25_26	rep2	C478+C515+503	120	0.031588734
DLD1-W1282X	d24_25_26	rep3	C478+C515+503	120	0.023620328
DLD1-W1282X	fl	rep1	C478+C515+503	120	0.305932451
DLD1-W1282X	fl	rep2	C478+C515+503	120	0.276293709
DLD1-W1282X	fl	rep3	C478+C515+503	120	0.35450651
DLD1-W1282X	d24	rep1	C478+C515+504	120	0.103366738
DLD1-W1282X	d24	rep2	C478+C515+504	120	0.09996966
DLD1-W1282X	d24	rep3	C478+C515+504	120	0.104003794
DLD1-W1282X	d25	rep1	C478+C515+504	120	0.279372943
DLD1-W1282X	d25	rep2	C478+C515+504	120	0.295661408
DLD1-W1282X	d25	rep3	C478+C515+504	120	0.282081057
DLD1-W1282X	d24_25	rep1	C478+C515+504	120	0.251585782
DLD1-W1282X	d24_25	rep2	C478+C515+504	120	0.229095874
DLD1-W1282X	d24_25	rep3	C478+C515+504	120	0.200794871
DLD1-W1282X	d24_25_26	rep1	C478+C515+504	120	0.022807742
DLD1-W1282X	d24_25_26	rep2	C478+C515+504	120	0.038319175
DLD1-W1282X	d24_25_26	rep3	C478+C515+504	120	0.050374538
DLD1-W1282X	fl	rep1	C478+C515+504	120	0.342866794
DLD1-W1282X	fl	rep2	C478+C515+504	120	0.336953883
DLD1-W1282X	fl	rep3	C478+C515+504	120	0.362745739
DLD1-W1282X	d24	rep1	C478+C515+505	120	0.015820856
DLD1-W1282X	d24	rep2	C478+C515+505	120	0.030430134
DLD1-W1282X	d24	rep3	C478+C515+505	120	0.043695923
DLD1-W1282X	d25	rep1	C478+C515+505	120	0.441433682
DLD1-W1282X	d25	rep2	C478+C515+505	120	0.492721441
DLD1-W1282X	d25	rep3	C478+C515+505	120	0.265850624
DLD1-W1282X	d24_25	rep1	C478+C515+505	120	0.340678415
DLD1-W1282X	d24_25	rep2	C478+C515+505	120	0.311908874
DLD1-W1282X	d24_25	rep3	C478+C515+505	120	0.227797552
DLD1-W1282X	d24_25_26	rep1	C478+C515+505	120	0.012256526
DLD1-W1282X	d24_25_26	rep2	C478+C515+505	120	0.02076651
DLD1-W1282X	d24_25_26	rep3	C478+C515+505	120	0.011285702
DLD1-W1282X	fl	rep1	C478+C515+505	120	0.189810521
DLD1-W1282X	fl	rep2	C478+C515+505	120	0.144173041
DLD1-W1282X	fl	rep3	C478+C515+505	120	0.4513702
DLD1-W1282X	d24	rep1	C478+C515+506	120	0.05626192
DLD1-W1282X	d24	rep2	C478+C515+506	120	0.144264226
DLD1-W1282X	d24	rep3	C478+C515+506	120	0.149626174
DLD1-W1282X	d25	rep1	C478+C515+506	120	0.024157661
DLD1-W1282X	d25	rep2	C478+C515+506	120	0.129650447
DLD1-W1282X	d25	rep3	C478+C515+506	120	0.102281202
DLD1-W1282X	d24_25	rep1	C478+C515+506	120	0.100251527
DLD1-W1282X	d24_25	rep2	C478+C515+506	120	0.316658637
DLD1-W1282X	d24_25	rep3	C478+C515+506	120	0.248350766
DLD1-W1282X	d24_25_26	rep2	C478+C515+506	120	0.00995664
DLD1-W1282X	d24_25_26	rep3	C478+C515+506	120	0.007591258
DLD1-W1282X	fl	rep1	C478+C515+506	120	0.819328892
DLD1-W1282X	fl	rep2	C478+C515+506	120	0.39947005
DLD1-W1282X	fl	rep3	C478+C515+506	120	0.492150601
DLD1-W1282X	fl	rep1	C478+C515	120	0.659924066
DLD1-W1282X	d24	rep1	C478+C515	120	0.275882972
DLD1-W1282X	d24_25	rep1	C478+C515	120	0.064192962
DLD1-W1282X	fl	rep2	C478+C515	120	0.680191834
DLD1-W1282X	d24	rep2	C478+C515	120	0.203066827
DLD1-W1282X	d24_25	rep2	C478+C515	120	0.116741339
DLD1-W1282X	fl	rep3	C478+C515	120	0.724780097
DLD1-W1282X	d24	rep3	C478+C515	120	0.163027587
DLD1-W1282X	d24_25	rep3	C478+C515	120	0.112192316
DLD1-W1282X	fl	rep1	C478	120	0.795221738
DLD1-W1282X	d24	rep1	C478	120	0.194044041
DLD1-W1282X	fl	rep2	C478	120	0.784793287
DLD1-W1282X	d24	rep2	C478	120	0.215206713
DLD1-W1282X	fl	rep3	C478	120	0.803117229
DLD1-W1282X	d24	rep3	C478	120	0.196882771
DLD1-W1282X	fl	rep2	C515	120	1
DLD1-W1282X	fl	rep3	C515	120	1
