# Supplementary material for: Gene-specific nonsense-mediated mRNA decay targeting for cystic fibrosis therapy
Source: Nat Commun. 2022 May 27;13:2978. doi: 10.1038/s41467-022-30668-y (PMC9142507; doi:10.1038/s41467-022-30668-y)
Supplement: Supplementary file 6 — Source Data [file 41467_2022_30668_MOESM6_ESM.zip › Source data, excel/fig.S11c source data.xlsx]

## Sheet: Sheet1
Fig	Cell	PNGaseF	Tx	CFTR protein replicate 1	CFTR protein replicate 2	CFTR protein replicate 3
fig.S11c	16HBE-W1282X	None	NT	0.975261	0.943324	1.08142
fig.S11c	16HBE-W1282X	None	Sc15	1.12854	1.12025	1.19068
fig.S11c	16HBE-W1282X	None	LC15-3	3.70708	3.47659	3.87807
fig.S11c	16HBE-W1282X	None	CC15	0.97621	1.00325	1.0172
fig.S11c	16HBE-W1282X	Treated	Sc15	1.17576	1.24103	0.583216
fig.S11c	16HBE-W1282X	Treated	LC15-3	5.51493	3.61263	4.52578
fig.S11c	16HBE-W1282X	Treated	CC15	1.55088	1.0774	1.15962
