# Supplementary material for: Gene-specific nonsense-mediated mRNA decay targeting for cystic fibrosis therapy
Source: Nat Commun. 2022 May 27;13:2978. doi: 10.1038/s41467-022-30668-y (PMC9142507; doi:10.1038/s41467-022-30668-y)
Supplement: Supplementary file 6 — Source Data [file 41467_2022_30668_MOESM6_ESM.zip › Source data, excel/fig.S13 source data.xlsx]

## Sheet: fig.S13a
ASO	Sc15	LC15-2	Sc15	LC15-2	Sc15	LC15-2	Sc15	LC15-2	Sc15	LC15-2
Gene	CFTR	CFTR	C1orf27	C1orf37f	eIF4A2	eIF4A2	GADD45A	GADD45	RPL12	RPL12
Fold change replicate 1	0.448935	2.24216	1.4155	1.30016	0.67221	1.15868	0.681706	1.23551	0.728236	1.2489
Fold change replicate 2	1.51072	2.51988	0.433203	0.985276	1.29289	0.968282	1.11651	1.48024	1.13123	0.77298
Fold change replicate 3	1.0411	2.74721	1.15149	1.47771	1.0378	1.13262	1.20234	1.1792	1.14387	0.99429

## Sheet: fig.S13b
ASO	Sc15	LC15-2	Sc15	LC15-2	None	None	SC18	LC18	Sc18	LC18	LC18
G418	0	0	0	0	0	200	0	0	200	200	600
Corrector	VX-809	Trikafta	VX-809	VX-809	VX-809	VX-809	VX-809	VX-809	VX-809	VX-809	VX-809
CFTR fold change replicate 1	0.448935	2.24216	1.4117	2.04416	1.30193	1.2591	1.0322	1.54837	1.18487	2.21271	2.93631
CFTR fold change replicate 2	1.51072	2.51988	0.737304	2.36823	0.985011	1.63312	0.997943	1.64851	1.93005	3.17488	4.11465
CFTR fold change replicate 3	1.0411	2.74721	0.96075	2.51343	0.768023	1.4247	0.970801	1.80368	1.5132	1.84725	5.89172
SRSF2 fold change replicate 1	1.31168	0.939409	1.05277	0.783641	1.07251	0.994377	0.984797	0.892629	1.25362	1.14176	2.49589
SRSF2 fold change replicate 2	0.722734	0.857974	0.959763	0.682717	1.09559	1.46671	0.979611	0.774577	1.12933	1.61764	2.71798
SRSF2 fold change replicate 3	0.965584	0.897237	0.987467	0.939974	0.703167	0.939331	1.03657	0.853349	0.98905	1.25895	3.37015
