# Supplementary material for: Gene-specific nonsense-mediated mRNA decay targeting for cystic fibrosis therapy
Source: Nat Commun. 2022 May 27;13:2978. doi: 10.1038/s41467-022-30668-y (PMC9142507; doi:10.1038/s41467-022-30668-y)
Supplement: Supplementary file 6 — Source Data [file 41467_2022_30668_MOESM6_ESM.zip › Source data, excel/fig.S14b source data.xlsx]

## Sheet: Sheet1
Tx	CFTR protein replicate 1	CFTR protein replicate 2	CFTR protein replicate 3
NT	1.09	1.01	0.9
5uM VX809	1.19	1.09	1.2
0.2ug/mL G418	3.11	2.72	2.52
