# Supplementary material for: Gene-specific nonsense-mediated mRNA decay targeting for cystic fibrosis therapy
Source: Nat Commun. 2022 May 27;13:2978. doi: 10.1038/s41467-022-30668-y (PMC9142507; doi:10.1038/s41467-022-30668-y)
Supplement: Supplementary file 6 — Source Data [file 41467_2022_30668_MOESM6_ESM.zip › Source data, excel/fig.S2 source data.xlsx]

## Sheet: Fig.S2a
Tx	NT	Tet 1ug/mL	H247 50nM	489 50nM	490 50nM	491 50nM	492 50nM	493 50nM	494 50nM	495 50nM	496 50nM	497 50nM	498 50nM	499 50nM	500 50nM	501 50nM	502 50nM	503 50nM	504 50nM	505 50nM	506 50nM	507 50nM	Tet 1ug/mL CHX	Tet 1ug/mL CHX
log2(CFTR/ACTB vs H24)	-2.79759	-0.28817	0	-0.89542	-0.574	-0.37828	-0.29475	-0.19103	-0.59676	-0.54117	-0.98771	-0.93458	-1.38084	-1.61472	-1.30867	-1.46034	-0.69645	-0.23414	-0.37804	-1.79953	-1.3284	-1.27495	0.518837	0.429808

## Sheet: fig.S2f,g,h
Fig	minigene	Tx	log2(minigene/RPL32) vs control replicate 1	log2(minigene/RPL32) vs control replicate 2	log2(minigene/RPL32) vs control replicate 3
fig.S2f	pW1282X-IVS24	18nM H26	-0.02829	0.110827
fig.S2f	pW1282X-IVS24	54nM H26	-0.03713	0.036197
fig.S2f	pW1282X-IVS24	6nM 478	0.822015	0.886149
fig.S2f	pW1282X-IVS24	18nM 478	1.36282	1.08651
fig.S2f	pW1282X-IVS24	54nM 478	1.72382	1.69263
fig.S2g	pW1282X-IVS25	NT	-0.366343
fig.S2g	pW1282X-IVS25	Dox	-0.030419	0.103491	-0.079335
fig.S2g	pW1282X-IVS25	100nM M33	0.328816	0.178664	0.164547
fig.S2g	pW1282X-IVS25	100nM 507	0.876604	0.143314	0.200344
fig.S2g	pW1282X-IVS25	CHX	1.22146	1.19143
fig.S2g	pW1282X-IVS25	5nM 496	0.0602051	0.169902	0.101805
fig.S2g	pW1282X-IVS25	15nM 496	0.510034	0.577167	0.386757
fig.S2g	pW1282X-IVS25	50nM 496	0.452178	0.55534	0.726302
fig.S2g	pW1282X-IVS25	100nM 496	0.625156	0.891931	0.770944
fig.S2h	pW1282X-IVS26	NT	-1.19401
fig.S2h	pW1282X-IVS26	Dox	0.0693695	-0.0137089	-0.0585942
fig.S2h	pW1282X-IVS26	100nM 690	0.150005	0.177956
fig.S2h	pW1282X-IVS26	100nM 526	-0.067816	-0.245994	-0.225826
fig.S2h	pW1282X-IVS26	CHX	0.491358	0.439561
fig.S2h	pW1282X-IVS26	5nM 515	0.164086	0.207682	0.170984
fig.S2h	pW1282X-IVS26	15nM 515	0.557346	0.413073	0.386949
fig.S2h	pW1282X-IVS26	50nM 515	0.424315	0.497947	0.371446
fig.S2h	pW1282X-IVS26	100nM 515	0.355781	0.280904	0.459562
