# Supplementary material for: Gene-specific nonsense-mediated mRNA decay targeting for cystic fibrosis therapy
Source: Nat Commun. 2022 May 27;13:2978. doi: 10.1038/s41467-022-30668-y (PMC9142507; doi:10.1038/s41467-022-30668-y)
Supplement: Supplementary file 6 — Source Data [file 41467_2022_30668_MOESM6_ESM.zip › Source data, excel/fig.S3 source data.xlsx]

## Sheet: Sheet1
Tx	NT	CHX	120nM Sc15	478+515+489 120nM (40 nM each)	478+515+490 120nM (40 nM each)	478+515+491 120nM (40 nM each)	478+515+492 120nM (40 nM each)	478+515+493 120nM (40 nM each)	478+515+494 120nM (40 nM each)	478+515+495 120nM (40 nM each)	478+515+496 120nM (40 nM each)	478+515+497 120nM (40 nM each)	478+515+498 120nM (40 nM each)	478+515+499 120nM (40 nM each)	478+515+500 120nM (40 nM each)	478+515+505 120nM (40 nM each)	478+515+506 120nM (40 nM each)
CFTR mRNA vs NT	1.10979	3.83436	0.931205	3.95884	3.57478	4.12924	4.45233	5.84706	4.17248	5.63768	3.5748	4.23097	5.45005	4.32234	6.8751	6.0626	4.04323
CFTR mRNA vs NT	0.901069		1.1371	3.84026	2.99559	4.10078	4.52793	2.38672	3.11078	3.28161	3.48016	4.03974	4.69368	2.93694	6.71783	4.40581	2.23875
CFTR mRNA vs NT			1.07724	3.27835	2.40853	2.9639		3.54977	4.02248	4.0411	2.21757	4.18803	5.18618	4.13158	5.56471	5.72029	3.64487
