# Supplementary material for: Gene-specific nonsense-mediated mRNA decay targeting for cystic fibrosis therapy
Source: Nat Commun. 2022 May 27;13:2978. doi: 10.1038/s41467-022-30668-y (PMC9142507; doi:10.1038/s41467-022-30668-y)
Supplement: Supplementary file 6 — Source Data [file 41467_2022_30668_MOESM6_ESM.zip › Source data, excel/fig.S4 source data.xlsx]

## Sheet: Sheet1
Target Name	cell	tx	aso	chx	fc
cf2223	16hbe-w1282x	CTRL ASO	CTRL ASO	no	0.883786
cf2223	16hbe-w1282x	CTRL ASO	CTRL ASO	no	1.27709
cf2223	16hbe-w1282x	CTRL ASO	CTRL ASO	no	1.14959
cf2223	16hbe-w1282x	ASO_18mer_24_25_26-1	ASO_18mer_24_25_26-1	no	4.49144
cf2223	16hbe-w1282x	ASO_18mer_24_25_26-1	ASO_18mer_24_25_26-1	no	3.79229
cf2223	16hbe-w1282x	ASO_18mer_24_25_26-1	ASO_18mer_24_25_26-1	no	4.15377
eif4a2	16hbe-w1282x	CTRL ASO	CTRL ASO	no	0.994522
eif4a2	16hbe-w1282x	CTRL ASO	CTRL ASO	no	1.58125
eif4a2	16hbe-w1282x	CTRL ASO	CTRL ASO	no	1.08422
eif4a2	16hbe-w1282x	ASO_18mer_24_25_26-1	ASO_18mer_24_25_26-1	no	1.48219
eif4a2	16hbe-w1282x	ASO_18mer_24_25_26-1	ASO_18mer_24_25_26-1	no	1.21634
eif4a2	16hbe-w1282x	ASO_18mer_24_25_26-1	ASO_18mer_24_25_26-1	no	0.907765
srsf2	16hbe-w1282x	CTRL ASO	CTRL ASO	no	1.29382
srsf2	16hbe-w1282x	CTRL ASO	CTRL ASO	no	1.6629
srsf2	16hbe-w1282x	CTRL ASO	CTRL ASO	no	1.1645
srsf2	16hbe-w1282x	ASO_18mer_24_25_26-1	ASO_18mer_24_25_26-1	no	1.46906
srsf2	16hbe-w1282x	ASO_18mer_24_25_26-1	ASO_18mer_24_25_26-1	no	1.14499
srsf2	16hbe-w1282x	ASO_18mer_24_25_26-1	ASO_18mer_24_25_26-1	no	1.14841
