# Supplementary material for: Gene-specific nonsense-mediated mRNA decay targeting for cystic fibrosis therapy
Source: Nat Commun. 2022 May 27;13:2978. doi: 10.1038/s41467-022-30668-y (PMC9142507; doi:10.1038/s41467-022-30668-y)
Supplement: Supplementary file 6 — Source Data [file 41467_2022_30668_MOESM6_ESM.zip › Source data, excel/fig.S5 source data.xlsx]

## Sheet: Sheet1
Cell	Tx	CFTR replicate 1	CFTR replicate 2	CFTR replicate 3
DLD1-W1282X	NT	1.40305	0.889149	0.801588
DLD1-W1282X	Sc15	0.451852	0.736442	1.70215
DLD1-W1282X	CC15-ASO_488-507-526	1.17879	0.720437	1.03805
DLD1-W1282X	CHX	3.93574		3.68973
DLD1-W1282X	ASO_495	1.35738	1.23479	1.94299
DLD1-W1282X	ASO_478-495	1.78161	2.6189	1.96613
DLD1-W1282X	ASO_495-515	1.15341	1.64811	0.897786
DLD1-W1282X	ASO_478-495-515	2.97265	3.34574	2.82441
