# Supplementary material for: Gene-specific nonsense-mediated mRNA decay targeting for cystic fibrosis therapy
Source: Nat Commun. 2022 May 27;13:2978. doi: 10.1038/s41467-022-30668-y (PMC9142507; doi:10.1038/s41467-022-30668-y)
Supplement: Supplementary file 6 — Source Data [file 41467_2022_30668_MOESM6_ESM.zip › Source data, excel/fig.S6 source file.csv]

gene	Tx	fc	C478	C495	C515	total
CFTR	NT	1.098591054	0	0	0	0
CFTR	NT	0.858690714	0	0	0	0
CFTR	NT	1.060052014	0	0	0	0
CFTR	LC15-1-10-10-10	0.945773817	10	10	10	30
CFTR	LC15-1-10-10-10	1.195428092	10	10	10	30
CFTR	LC15-1-10-10-10	1.261546718	10	10	10	30
CFTR	LC15-1-20-20-20	2.205195151	20	20	20	60
CFTR	LC15-1-20-20-20	1.901686553	20	20	20	60
CFTR	LC15-1-20-20-20	1.777292823	20	20	20	60
CFTR	LC15-1-40-20-10	2.229407095	40	20	10	70
CFTR	LC15-1-40-20-10	2.483558014	40	20	10	70
CFTR	LC15-1-40-20-10	2.442040101	40	20	10	70
CFTR	LC15-1-40-10-20	2.542604027	40	10	20	70
CFTR	LC15-1-40-10-20	1.512546128	40	10	20	70
CFTR	LC15-1-40-10-20	1.435649647	40	10	20	70
CFTR	LC15-1-20-40-10	2.30817832	20	40	10	70
CFTR	LC15-1-20-40-10	2.239339922	20	40	10	70
CFTR	LC15-1-20-40-10	2.468641965	20	40	10	70
CFTR	LC15-1-10-40-20	2.676789361	10	40	20	70
CFTR	LC15-1-10-40-20	3.594157259	10	40	20	70
CFTR	LC15-1-10-40-20	2.273870584	10	40	20	70
CFTR	LC15-1-20-10-40	1.496074978	20	10	40	70
CFTR	LC15-1-20-10-40	1.845576258	20	10	40	70
CFTR	LC15-1-20-10-40	1.949935752	20	10	40	70
CFTR	LC15-1-10-20-40	2.18173645	10	20	40	70
CFTR	LC15-1-10-20-40	2.084411227	10	20	40	70
CFTR	LC15-1-10-20-40	1.750990519	10	20	40	70
CFTR	LC15-1-40-20-20	2.543757286	40	20	20	80
CFTR	LC15-1-40-20-20	2.880056866	40	20	20	80
CFTR	LC15-1-40-20-20	2.159906094	40	20	20	80
CFTR	LC15-1-20-40-20	2.518203021	20	40	20	80
CFTR	LC15-1-20-40-20	2.615641955	20	40	20	80
CFTR	LC15-1-20-40-20	2.063712943	20	40	20	80
CFTR	LC15-1-20-20-40	2.942326293	20	20	40	80
CFTR	LC15-1-20-20-40	3.903717135	20	20	40	80
CFTR	LC15-1-20-20-40	2.892391421	20	20	40	80
CFTR	LC15-1-10-40-40	4.07673001	10	40	40	90
CFTR	LC15-1-10-40-40	2.752140499	10	40	40	90
CFTR	LC15-1-10-40-40	2.645042216	10	40	40	90
CFTR	LC15-1-40-10-40	2.573963753	40	10	40	90
CFTR	LC15-1-40-10-40	1.845759266	40	10	40	90
CFTR	LC15-1-40-10-40	2.265998916	40	10	40	90
CFTR	LC15-1-40-40-10	2.953347722	40	40	10	90
CFTR	LC15-1-40-40-10	2.681260968	40	40	10	90
CFTR	LC15-1-40-40-10	2.155384779	40	40	10	90
CFTR	LC15-1-20-40-40	3.254372124	20	40	40	100
CFTR	LC15-1-20-40-40	3.199949389	20	40	40	100
CFTR	LC15-1-20-40-40	3.995560299	20	40	40	100
CFTR	LC15-1-40-20-40	2.988287594	40	20	40	100
CFTR	LC15-1-40-20-40	2.907931502	40	20	40	100
CFTR	LC15-1-40-20-40	2.490168163	40	20	40	100
CFTR	LC15-1-40-40-20	2.791546904	40	40	20	100
CFTR	LC15-1-40-40-20	2.745971018	40	40	20	100
CFTR	LC15-1-40-40-20	2.989075869	40	40	20	100
CFTR	LC15-1-40-40-40	3.566129686	40	40	40	120
CFTR	LC15-1-40-40-40	3.474274926	40	40	40	120
