# Supplementary material for: Gene-specific nonsense-mediated mRNA decay targeting for cystic fibrosis therapy
Source: Nat Commun. 2022 May 27;13:2978. doi: 10.1038/s41467-022-30668-y (PMC9142507; doi:10.1038/s41467-022-30668-y)
Supplement: Supplementary file 6 — Source Data [file 41467_2022_30668_MOESM6_ESM.zip › Source data, excel/fig.S7a quantification source data.xlsx]

## Sheet: Sheet1
	NT	NT	50 nM 688	50nM SMN	50 nM SMN	50nM 470	50nM 471	50nM 472	50nM 473	50nM 474	50nM 475	50nM 476	50nM 477	50nM 478	50nM 479	50nM 480	50nM 481	50nM 482	50nM 483	50nM 484	50nM 485	50nM 486	50nM 487	50nM 488
psi fl	100	100	100	100	100	62.8356	57.3155	46.2584	52.863	65.6819	69.3653	75.2344	94.8929	77.6708	87.289	83.5971	91.3845	99.5182	99.3007	99.6583	98.1122	100.002	100.061	100.044
psi d24	0	0	0	0	0	37.1644	42.6845	53.7416	47.137	34.3181	30.6347	24.7656	5.10713	22.3292	12.711	16.4029	8.61553	0.481768	0.699317	0.341704	1.88784	-0.00180649	-0.0614826	-0.0444961
	NT	NT	50nM M687	50nM SMN rescue	50nM SMN rescue	50nM 489	50nM 490	50nM 491	50nM 492	50nM 493	50nM 494	50nM 495	50nM 496	50nM 497	50nM 498	50nM 499	50nM 500	50nM 501	50nM 502	50nM 503	50nM 504	50nM 505	50nM 506	50nM 507
CFTR FL	100	100	100	100	100	86.5098	88.3553	86.5716	88.7164	89.3388	91.3884	95.9514	94.8891	87.3642	82.9851	87.8412	82.1726	86.5931	89.337	95.4446	97.1289	89.2838	96.7642	97.2377
CFTR d25						13.4902	11.6447	13.4284	11.2836	10.6612	8.61158	4.04864	5.11088	12.6358	17.0149	12.1588	17.8274	13.4069	10.663	4.55541	2.87107	10.7162	3.23581	2.76227
	NT	NT	C470	C471	C472	C473	C474	C475	C476	C477	C478	C479	C480	C481	C482	C483	C484	C485	C486	C487	C488
PSI FL	100	100	62.8356	57.3155	46.2584	52.863	65.6819	69.3653	75.2344	94.8929	77.6708	87.289	83.5971	91.3845	99.5182	99.3007	99.6583	98.1122	100.002	100.061	100.044
PSI d24	0	0	37.1644	42.6845	53.7416	47.137	34.3181	30.6347	24.7656	5.10713	22.3292	12.711	16.4029	8.61553	0.481768	0.699317	0.341704	1.88784	-0.00180649	-0.0614826	-0.0444961
	NT	NT	C489	C490	C491	C492	C493	C494	C495	C496	C497	C498	C499	C500	C501	C502	C503	C504	C505	C506	C507
PSI FL	100	100	86.5098	88.3553	86.5716	88.7164	89.3388	91.3884	95.9514	94.8891	87.3642	82.9851	87.8412	82.1726	86.5931	89.337	95.4446	97.1289	89.2838	96.7642	97.2377
PSI d25			13.4902	11.6447	13.4284	11.2836	10.6612	8.61158	4.04864	5.11088	12.6358	17.0149	12.1588	17.8274	13.4069	10.663	4.55541	2.87107	10.7162	3.23581	2.76227
	NT	NT	C508	C509	C510	C511	C512	C513	C514	C515	C516	C517	C518	C519	C520	C521	C522	C523	C524	C525	C526
PSI FL	100	100	100	100	100	100	100	100	100	100	100	100	100	100	100	100	100	100	100	100	100
PSI d26	0	0	0	0	0	0	0	0	0	0	0	0	0	0	0	0	0	0	0	0	0
