# Supplementary material for: Gene-specific nonsense-mediated mRNA decay targeting for cystic fibrosis therapy
Source: Nat Commun. 2022 May 27;13:2978. doi: 10.1038/s41467-022-30668-y (PMC9142507; doi:10.1038/s41467-022-30668-y)
Supplement: Supplementary file 6 — Source Data [file 41467_2022_30668_MOESM6_ESM.zip › Source data, excel/fig.S7b source data.csv]

Sequence_Position	seq_end	cDNA_Position	Linked_SR_protein	Enhancer_motif	score	exon	data_base
14	20	NA	SRp40	TTTCTGG	90.36	24	ESE_finder
40	47	NA	SC35	GATCCCTA	91.52	24	ESE_finder
49	56	NA	SC35	GAACAGTG	83.1	24	ESE_finder
51	57	NA	SRp40	ACAGTGG	81.92	24	ESE_finder
52	58	NA	SF2/ASF_(IgM-BRCA1)	CAGTGGA	80.46	24	ESE_finder
52	58	NA	SF2/ASF	CAGTGGA	80.72	24	ESE_finder
71	76	NA	SRp55	TATGGA	74.69	24	ESE_finder
81	86	NA	SRp55	TGCAGA	84.62	24	ESE_finder
83	89	NA	SF2/ASF_(IgM-BRCA1)	CAGATGA	80.92	24	ESE_finder
83	89	NA	SF2/ASF	CAGATGA	83.87	24	ESE_finder
7	13	NA	SF2/ASF_(IgM-BRCA1)	CTCAGAT	77.38	25	ESE_finder
11	18	NA	SC35	GATCTGTG	84.02	25	ESE_finder
27	34	NA	SC35	GTTTCCTG	91.09	25	ESE_finder
29	35	NA	SRp40	TTCCTGG	82.28	25	ESE_finder
54	59	NA	SRp55	TGTGGA	78.6	25	ESE_finder
63	70	NA	SC35	GGGCTGTG	75.54	25	ESE_finder
67	72	NA	SRp55	TGTGTC	86.15	25	ESE_finder
68	75	NA	SC35	GTGTCCTA	77.63	25	ESE_finder
70	77	NA	SC35	GTCCTAAG	77.26	25	ESE_finder
82	89	NA	SC35	GGCCACAA	88.08	25	ESE_finder
84	90	NA	SRp40	CCACAAG	94.43	25	ESE_finder
85	91	NA	SF2/ASF_(IgM-BRCA1)	CACAAGC	72.15	25	ESE_finder
115	122	NA	SC35	GTTCTCAG	81.56	25	ESE_finder
117	123	NA	SRp40	TCTCAGT	79.46	25	ESE_finder
118	124	NA	SF2/ASF_(IgM-BRCA1)	CTCAGTA	80.92	25	ESE_finder
118	124	NA	SF2/ASF	CTCAGTA	77.58	25	ESE_finder
137	142	NA	SRp55	TGCTGC	76.16	25	ESE_finder
148	155	NA	SC35	GAACCCAG	85.31	25	ESE_finder
151	157	NA	SF2/ASF_(IgM-BRCA1)	CCCAGTG	75.69	25	ESE_finder
152	158	NA	SRp40	CCAGTGC	80.96	25	ESE_finder
165	172	NA	SC35	GGATCCAG	86.11	25	ESE_finder
15	21	NA	SRp40	TTAGAAG	84.43	26	ESE_finder
21	28	NA	SC35	GAACTCTA	84.14	26	ESE_finder
26	32	NA	SRp40	CTAAAAC	78.08	26	ESE_finder
49	55	NA	SF2/ASF_(IgM-BRCA1)	CACAGTA	84.23	26	ESE_finder
49	55	NA	SF2/ASF	CACAGTA	84.1	26	ESE_finder
56	63	NA	SC35	ATTCTCTG	77.07	26	ESE_finder
65	72	NA	SC35	GAACACAG	82.42	26	ESE_finder
67	73	NA	SRp40	ACACAGG	93.71	26	ESE_finder
68	74	NA	SF2/ASF_(IgM-BRCA1)	CACAGGA	96.15	26	ESE_finder
68	74	NA	SF2/ASF	CACAGGA	96.45	26	ESE_finder
74	80	NA	SRp40	ATAGAAG	78.14	26	ESE_finder
89	96	NA	SC35	GAATGCCA	78	26	ESE_finder
