# Supplementary material for: Gene-specific nonsense-mediated mRNA decay targeting for cystic fibrosis therapy
Source: Nat Commun. 2022 May 27;13:2978. doi: 10.1038/s41467-022-30668-y (PMC9142507; doi:10.1038/s41467-022-30668-y)
Supplement: Supplementary file 6 — Source Data [file 41467_2022_30668_MOESM6_ESM.zip › Source data, excel/fig.S8c,d,f source data.xlsx]

## Sheet: fig.S8c
lane	Band	isoform	Intensity	tx	total_aso_nM	ex24_aso_nM	ex25_aso_nM	ex26_aso_nM	total.intensity	psi
1	1	FL	3634.8	NT	0	0	0	0	3646.08	0.996906
1	2	d25	11.28	NT	0	0	0	0	3646.08	0.00309373
2	1	FL	3544.41	NT	0	0	0	0	3558.85	0.995943
2	2	d25	14.44	NT	0	0	0	0	3558.85	0.00405749
3	1	FL	3333.65	NT	0	0	0	0	3349.06	0.995399
3	2	d25	15.41	NT	0	0	0	0	3349.06	0.00460129
4	1	FL	2643.06	NT	0	0	0	0	2675.84	0.98775
4	2	d25	32.78	NT	0	0	0	0	2675.84	0.0122504
5	1	FL	3607.21	CHX	0	0	0	0	3611.25	0.998881
5	2	d25	4.04	CHX	0	0	0	0	3611.25	0.00111873
6	1	FL	126.42	CHX	0	0	0	0	139.61	0.905523
6	2	d25	13.19	CHX	0	0	0	0	139.61	0.0944775
7	1	FL	3722.29	CHX	0	0	0	0	3748.94	0.992891
7	2	d25	26.65	CHX	0	0	0	0	3748.94	0.00710868
8	1	FL	3482.5	CHX	0	0	0	0	3441.97	1.01178
8	2	d25	-40.53	CHX	0	0	0	0	3441.97	-0.0117752
9	1	FL	3389.63	Sc15	120	0	0	0	3361.71	1.00831
9	2	d25	-27.92	Sc15	120	0	0	0	3361.71	-0.0083053
10	1	FL	3830.14	Sc15	120	0	0	0	3835.84	0.998514
10	2	d25	5.7	Sc15	120	0	0	0	3835.84	0.00148598
11	1	FL	3445.38	Sc15	120	0	0	0	3475.19	0.991422
11	2	d25	29.81	Sc15	120	0	0	0	3475.19	0.00857795
12	1	FL	3301.22	Sc15	120	0	0	0	3328.15	0.991908
12	2	d25	26.93	Sc15	120	0	0	0	3328.15	0.00809158
13	1	FL	2958.72	Ctrl_cocktail	120	0	0	0	3406.18	0.868633
13	2	d24	437.83	Ctrl_cocktail	120	0	0	0	3406.18	0.12854
13	3	d25	9.63	Ctrl_cocktail	120	0	0	0	3406.18	0.00282721
14	1	FL	2991.32	Ctrl_cocktail	120	0	0	0	3472.68	0.861387
14	2	d24	463.89	Ctrl_cocktail	120	0	0	0	3472.68	0.133583
14	3	d25	17.47	Ctrl_cocktail	120	0	0	0	3472.68	0.0050307
15	1	FL	2964.62	Ctrl_cocktail	120	0	0	0	3537.99	0.837939
15	2	d24	567.18	Ctrl_cocktail	120	0	0	0	3537.99	0.160311
15	3	d25	6.19	Ctrl_cocktail	120	0	0	0	3537.99	0.00174958
16	1	FL	2570.62	Ctrl_cocktail	120	0	0	0	3077.37	0.83533
16	2	d24	499.65	Ctrl_cocktail	120	0	0	0	3077.37	0.162363
16	3	d25	7.1	Ctrl_cocktail	120	0	0	0	3077.37	0.00230716
17	1	FL	673.33	LC15-1_(40-40-40)	120	40	40	40	2405.68	0.279892
17	2	d24	108.33	LC15-1_(40-40-40)	120	40	40	40	2405.68	0.0450309
17	3	d25	1058.8	LC15-1_(40-40-40)	120	40	40	40	2405.68	0.440125
17	4	d24_25	416.24	LC15-1_(40-40-40)	120	40	40	40	2405.68	0.173024
17	8	d24_25_26	148.98	LC15-1_(40-40-40)	120	40	40	40	2405.68	0.0619284
18	1	FL	732.08	LC15-1_(40-40-40)	120	40	40	40	2413.87	0.303281
18	2	d24	84.21	LC15-1_(40-40-40)	120	40	40	40	2413.87	0.0348859
18	3	d25	1016.3	LC15-1_(40-40-40)	120	40	40	40	2413.87	0.421025
18	4	d24_25	415.04	LC15-1_(40-40-40)	120	40	40	40	2413.87	0.17194
18	8	d24_25_26	166.24	LC15-1_(40-40-40)	120	40	40	40	2413.87	0.0688687
19	1	FL	687.86	LC15-1_(40-40-40)	120	40	40	40	2270.12	0.303006
19	2	d24	86.62	LC15-1_(40-40-40)	120	40	40	40	2270.12	0.0381566
19	3	d25	946.8	LC15-1_(40-40-40)	120	40	40	40	2270.12	0.41707
19	4	d24_25	386.5	LC15-1_(40-40-40)	120	40	40	40	2270.12	0.170255
19	8	d24_25_26	162.34	LC15-1_(40-40-40)	120	40	40	40	2270.12	0.0715116
20	1	FL	692.59	LC15-1_(40-40-40)	120	40	40	40	2210.72	0.313287
20	2	d24	82.76	LC15-1_(40-40-40)	120	40	40	40	2210.72	0.0374358
20	3	d25	878.17	LC15-1_(40-40-40)	120	40	40	40	2210.72	0.397233
20	4	d24_25	410.36	LC15-1_(40-40-40)	120	40	40	40	2210.72	0.185623
20	8	d24_25_26	146.84	LC15-1_(40-40-40)	120	40	40	40	2210.72	0.0664218
21	1	FL	625.65	LC15-1_(40-40-10)	90	40	40	10	1843.41	0.339398
21	2	d24	93.24	LC15-1_(40-40-10)	90	40	40	10	1843.41	0.0505802
21	3	d25	695.14	LC15-1_(40-40-10)	90	40	40	10	1843.41	0.377095
21	4	d24_25	308.73	LC15-1_(40-40-10)	90	40	40	10	1843.41	0.167478
21	8	d24_25_26	120.65	LC15-1_(40-40-10)	90	40	40	10	1843.41	0.0654494
22	1	FL	837.52	LC15-1_(40-40-10)	90	40	40	10	2348.11	0.356678
22	2	d24	81.71	LC15-1_(40-40-10)	90	40	40	10	2348.11	0.0347982
22	3	d25	1001.78	LC15-1_(40-40-10)	90	40	40	10	2348.11	0.426632
22	4	d24_25	354.31	LC15-1_(40-40-10)	90	40	40	10	2348.11	0.150892
22	8	d24_25_26	72.79	LC15-1_(40-40-10)	90	40	40	10	2348.11	0.0309994
23	1	FL	731.91	LC15-1_(40-40-10)	90	40	40	10	2122.95	0.344761
23	2	d24	69.04	LC15-1_(40-40-10)	90	40	40	10	2122.95	0.0325208
23	3	d25	877.95	LC15-1_(40-40-10)	90	40	40	10	2122.95	0.413552
23	4	d24_25	370.35	LC15-1_(40-40-10)	90	40	40	10	2122.95	0.174451
23	8	d24_25_26	73.7	LC15-1_(40-40-10)	90	40	40	10	2122.95	0.0347158
24	1	FL	870.75	LC15-1_(40-40-10)	90	40	40	10	2294.18	0.379547
24	2	d24	107.09	LC15-1_(40-40-10)	90	40	40	10	2294.18	0.046679
24	3	d25	929.08	LC15-1_(40-40-10)	90	40	40	10	2294.18	0.404973
24	4	d24_25	324.21	LC15-1_(40-40-10)	90	40	40	10	2294.18	0.141318
24	8	d24_25_26	63.05	LC15-1_(40-40-10)	90	40	40	10	2294.18	0.0274826
25	1	FL	760.41	LC15-1_(40-40-20)	100	40	40	20	1902.99	0.399587
25	2	d24	39.56	LC15-1_(40-40-20)	100	40	40	20	1902.99	0.0207883
25	3	d25	720.23	LC15-1_(40-40-20)	100	40	40	20	1902.99	0.378473
25	4	d24_25	262.83	LC15-1_(40-40-20)	100	40	40	20	1902.99	0.138114
25	8	d24_25_26	119.96	LC15-1_(40-40-20)	100	40	40	20	1902.99	0.0630376
26	1	FL	634.7	LC15-1_(40-40-20)	100	40	40	20	1928.21	0.329165
26	2	d24	65.46	LC15-1_(40-40-20)	100	40	40	20	1928.21	0.0339486
26	3	d25	771.95	LC15-1_(40-40-20)	100	40	40	20	1928.21	0.400345
26	4	d24_25	293.96	LC15-1_(40-40-20)	100	40	40	20	1928.21	0.152452
26	8	d24_25_26	162.14	LC15-1_(40-40-20)	100	40	40	20	1928.21	0.0840884
27	1	FL	515.12	LC15-1_(40-40-20)	100	40	40	20	1768.11	0.291339
27	2	d24	62.06	LC15-1_(40-40-20)	100	40	40	20	1768.11	0.0350996
27	3	d25	768.35	LC15-1_(40-40-20)	100	40	40	20	1768.11	0.43456
27	4	d24_25	271.64	LC15-1_(40-40-20)	100	40	40	20	1768.11	0.153633
27	8	d24_25_26	150.94	LC15-1_(40-40-20)	100	40	40	20	1768.11	0.085368
28	1	FL	917.17	LC15-1_(40-40-20)	100	40	40	20	2275.83	0.403005
28	2	d24	84.32	LC15-1_(40-40-20)	100	40	40	20	2275.83	0.0370502
28	3	d25	865.37	LC15-1_(40-40-20)	100	40	40	20	2275.83	0.380244
28	4	d24_25	245.39	LC15-1_(40-40-20)	100	40	40	20	2275.83	0.107824
28	8	d24_25_26	163.58	LC15-1_(40-40-20)	100	40	40	20	2275.83	0.0718771
29	1	FL	823.63	LC15-1_(40-10-40)	90	40	10	40	2201.13	0.374185
29	2	d24	94.79	LC15-1_(40-10-40)	90	40	10	40	2201.13	0.0430642
29	3	d25	780.45	LC15-1_(40-10-40)	90	40	10	40	2201.13	0.354568
29	4	d24_25	328.29	LC15-1_(40-10-40)	90	40	10	40	2201.13	0.149146
29	8	d24_25_26	173.97	LC15-1_(40-10-40)	90	40	10	40	2201.13	0.0790367
30	1	FL	735.64	LC15-1_(40-10-40)	90	40	10	40	2055	0.357976
30	2	d24	97.28	LC15-1_(40-10-40)	90	40	10	40	2055	0.0473382
30	3	d25	778.43	LC15-1_(40-10-40)	90	40	10	40	2055	0.378798
30	4	d24_25	265.96	LC15-1_(40-10-40)	90	40	10	40	2055	0.129421
30	8	d24_25_26	177.69	LC15-1_(40-10-40)	90	40	10	40	2055	0.0864672
31	1	FL	679.97	LC15-1_(40-10-40)	90	40	10	40	2001.45	0.339739
31	2	d24	93.85	LC15-1_(40-10-40)	90	40	10	40	2001.45	0.046891
31	3	d25	800.67	LC15-1_(40-10-40)	90	40	10	40	2001.45	0.400045
31	4	d24_25	243.22	LC15-1_(40-10-40)	90	40	10	40	2001.45	0.121522
31	8	d24_25_26	183.74	LC15-1_(40-10-40)	90	40	10	40	2001.45	0.0918034
32	1	FL	936.01	LC15-1_(40-10-40)	90	40	10	40	2279.19	0.410677
32	2	d24	101.45	LC15-1_(40-10-40)	90	40	10	40	2279.19	0.0445114
32	3	d25	794.63	LC15-1_(40-10-40)	90	40	10	40	2279.19	0.348646
32	4	d24_25	266.84	LC15-1_(40-10-40)	90	40	10	40	2279.19	0.117077
32	8	d24_25_26	180.26	LC15-1_(40-10-40)	90	40	10	40	2279.19	0.0790895
33	1	FL	795.95	LC15-1_(40-20-40)	100	40	20	40	2439.13	0.326325
33	2	d24	108.57	LC15-1_(40-20-40)	100	40	20	40	2439.13	0.0445118
33	3	d25	1006.48	LC15-1_(40-20-40)	100	40	20	40	2439.13	0.412639
33	4	d24_25	339.54	LC15-1_(40-20-40)	100	40	20	40	2439.13	0.139205
33	8	d24_25_26	188.59	LC15-1_(40-20-40)	100	40	20	40	2439.13	0.0773186
34	1	FL	746.25	LC15-1_(40-20-40)	100	40	20	40	2327.56	0.320615
34	2	d24	94.4	LC15-1_(40-20-40)	100	40	20	40	2327.56	0.0405575
34	3	d25	984.65	LC15-1_(40-20-40)	100	40	20	40	2327.56	0.42304
34	4	d24_25	293.28	LC15-1_(40-20-40)	100	40	20	40	2327.56	0.126003
34	8	d24_25_26	208.98	LC15-1_(40-20-40)	100	40	20	40	2327.56	0.089785
35	1	FL	693.59	LC15-1_(40-20-40)	100	40	20	40	2112.48	0.32833
35	2	d24	87.47	LC15-1_(40-20-40)	100	40	20	40	2112.48	0.0414063
35	3	d25	789.28	LC15-1_(40-20-40)	100	40	20	40	2112.48	0.373627
35	4	d24_25	321.49	LC15-1_(40-20-40)	100	40	20	40	2112.48	0.152186
35	8	d24_25_26	220.65	LC15-1_(40-20-40)	100	40	20	40	2112.48	0.104451
36	1	FL	773.93	LC15-1_(40-20-40)	100	40	20	40	2117.81	0.365439
36	2	d24	81.06	LC15-1_(40-20-40)	100	40	20	40	2117.81	0.0382754
36	3	d25	803.51	LC15-1_(40-20-40)	100	40	20	40	2117.81	0.379406
36	4	d24_25	250.33	LC15-1_(40-20-40)	100	40	20	40	2117.81	0.118202
36	8	d24_25_26	208.98	LC15-1_(40-20-40)	100	40	20	40	2117.81	0.0986774
37	1	FL	880.58	LC15-1_(10-40-40)	90	10	40	40	2231.27	0.394654
37	2	d24	65.89	LC15-1_(10-40-40)	90	10	40	40	2231.27	0.0295303
37	3	d25	843.86	LC15-1_(10-40-40)	90	10	40	40	2231.27	0.378197
37	4	d24_25	246.3	LC15-1_(10-40-40)	90	10	40	40	2231.27	0.110386
37	8	d24_25_26	194.64	LC15-1_(10-40-40)	90	10	40	40	2231.27	0.0872328
38	1	FL	639.98	LC15-1_(10-40-40)	90	10	40	40	2136.7	0.299518
38	2	d24	32.89	LC15-1_(10-40-40)	90	10	40	40	2136.7	0.0153929
38	3	d25	981.16	LC15-1_(10-40-40)	90	10	40	40	2136.7	0.459194
38	4	d24_25	268.82	LC15-1_(10-40-40)	90	10	40	40	2136.7	0.125811
38	8	d24_25_26	213.85	LC15-1_(10-40-40)	90	10	40	40	2136.7	0.100084
39	1	FL	751.64	LC15-1_(10-40-40)	90	10	40	40	2169.46	0.346464
39	2	d24	65.39	LC15-1_(10-40-40)	90	10	40	40	2169.46	0.0301411
39	3	d25	900.62	LC15-1_(10-40-40)	90	10	40	40	2169.46	0.415136
39	4	d24_25	261.88	LC15-1_(10-40-40)	90	10	40	40	2169.46	0.120712
39	8	d24_25_26	189.93	LC15-1_(10-40-40)	90	10	40	40	2169.46	0.0875471
40	1	FL	775.21	LC15-1_(10-40-40)	90	10	40	40	2152.5	0.360144
40	2	d24	71.41	LC15-1_(10-40-40)	90	10	40	40	2152.5	0.0331754
40	3	d25	868.73	LC15-1_(10-40-40)	90	10	40	40	2152.5	0.403591
40	4	d24_25	257.8	LC15-1_(10-40-40)	90	10	40	40	2152.5	0.119768
40	8	d24_25_26	179.35	LC15-1_(10-40-40)	90	10	40	40	2152.5	0.0833217
41	1	FL	633.54	LC15-1_(20-40-40)	100	20	40	40	2272.16	0.278827
41	2	d24	68.78	LC15-1_(20-40-40)	100	20	40	40	2272.16	0.0302708
41	3	d25	1041.75	LC15-1_(20-40-40)	100	20	40	40	2272.16	0.458484
41	4	d24_25	305.88	LC15-1_(20-40-40)	100	20	40	40	2272.16	0.134621
41	8	d24_25_26	222.21	LC15-1_(20-40-40)	100	20	40	40	2272.16	0.0977968
42	1	FL	582.46	LC15-1_(20-40-40)	100	20	40	40	1934.13	0.301148
42	2	d24	62.24	LC15-1_(20-40-40)	100	20	40	40	1934.13	0.0321798
42	3	d25	799.92	LC15-1_(20-40-40)	100	20	40	40	1934.13	0.413581
42	4	d24_25	299.26	LC15-1_(20-40-40)	100	20	40	40	1934.13	0.154726
42	8	d24_25_26	190.25	LC15-1_(20-40-40)	100	20	40	40	1934.13	0.0983646
43	1	FL	736.5	LC15-1_(20-40-40)	100	20	40	40	2232.25	0.329936
43	2	d24	77.69	LC15-1_(20-40-40)	100	20	40	40	2232.25	0.0348034
43	3	d25	868.96	LC15-1_(20-40-40)	100	20	40	40	2232.25	0.389275
43	4	d24_25	357.79	LC15-1_(20-40-40)	100	20	40	40	2232.25	0.160282
43	8	d24_25_26	191.31	LC15-1_(20-40-40)	100	20	40	40	2232.25	0.0857028
44	1	FL	610.85	LC15-1_(20-40-40)	100	20	40	40	1942.26	0.314505
44	2	d24	59.81	LC15-1_(20-40-40)	100	20	40	40	1942.26	0.030794
44	3	d25	811.26	LC15-1_(20-40-40)	100	20	40	40	1942.26	0.417689
44	4	d24_25	299.62	LC15-1_(20-40-40)	100	20	40	40	1942.26	0.154264
44	8	d24_25_26	160.72	LC15-1_(20-40-40)	100	20	40	40	1942.26	0.082749
45	1	FL	1045.67	LC15-1_(40-10-10)	60	40	10	10	2384.25	0.438574
45	2	d24	106.59	LC15-1_(40-10-10)	60	40	10	10	2384.25	0.0447059
45	3	d25	779.33	LC15-1_(40-10-10)	60	40	10	10	2384.25	0.326866
45	4	d24_25	269.45	LC15-1_(40-10-10)	60	40	10	10	2384.25	0.113012
45	8	d24_25_26	183.21	LC15-1_(40-10-10)	60	40	10	10	2384.25	0.0768418
46	1	FL	940.23	LC15-1_(40-10-10)	60	40	10	10	2186.13	0.430089
46	2	d24	95.86	LC15-1_(40-10-10)	60	40	10	10	2186.13	0.0438492
46	3	d25	699.22	LC15-1_(40-10-10)	60	40	10	10	2186.13	0.319844
46	4	d24_25	273.17	LC15-1_(40-10-10)	60	40	10	10	2186.13	0.124956
46	8	d24_25_26	177.65	LC15-1_(40-10-10)	60	40	10	10	2186.13	0.0812623
47	1	FL	920.02	LC15-1_(40-10-10)	60	40	10	10	2138.69	0.430179
47	2	d24	91.82	LC15-1_(40-10-10)	60	40	10	10	2138.69	0.0429328
47	3	d25	695.05	LC15-1_(40-10-10)	60	40	10	10	2138.69	0.324989
47	4	d24_25	266.42	LC15-1_(40-10-10)	60	40	10	10	2138.69	0.124572
47	8	d24_25_26	165.38	LC15-1_(40-10-10)	60	40	10	10	2138.69	0.0773277
48	1	FL	1142.07	LC15-1_(40-10-10)	60	40	10	10	2359.42	0.484047
48	2	d24	84.45	LC15-1_(40-10-10)	60	40	10	10	2359.42	0.0357927
48	3	d25	764.96	LC15-1_(40-10-10)	60	40	10	10	2359.42	0.324215
48	4	d24_25	227.14	LC15-1_(40-10-10)	60	40	10	10	2359.42	0.0962694
48	8	d24_25_26	140.8	LC15-1_(40-10-10)	60	40	10	10	2359.42	0.0596757
49	1	FL	693.77	LC15-1_(40-20-20)	80	40	20	20	2035.91	0.340767
49	2	d24	65.84	LC15-1_(40-20-20)	80	40	20	20	2035.91	0.0323393
49	3	d25	721.91	LC15-1_(40-20-20)	80	40	20	20	2035.91	0.354588
49	4	d24_25	315.11	LC15-1_(40-20-20)	80	40	20	20	2035.91	0.154776
49	8	d24_25_26	239.28	LC15-1_(40-20-20)	80	40	20	20	2035.91	0.11753
50	1	FL	1172.38	LC15-1_(40-20-20)	80	40	20	20	2748.64	0.426531
50	2	d24	89.04	LC15-1_(40-20-20)	80	40	20	20	2748.64	0.0323942
50	3	d25	876.59	LC15-1_(40-20-20)	80	40	20	20	2748.64	0.318918
50	4	d24_25	365.02	LC15-1_(40-20-20)	80	40	20	20	2748.64	0.1328
50	8	d24_25_26	245.61	LC15-1_(40-20-20)	80	40	20	20	2748.64	0.0893569
51	1	FL	1161.03	LC15-1_(40-20-20)	80	40	20	20	2878.16	0.403393
51	2	d24	116.35	LC15-1_(40-20-20)	80	40	20	20	2878.16	0.0404251
51	3	d25	918.99	LC15-1_(40-20-20)	80	40	20	20	2878.16	0.319298
51	4	d24_25	412.96	LC15-1_(40-20-20)	80	40	20	20	2878.16	0.143481
51	8	d24_25_26	268.83	LC15-1_(40-20-20)	80	40	20	20	2878.16	0.0934034
52	1	FL	1271.59	LC15-1_(40-20-20)	80	40	20	20	3374.36	0.376839
52	2	d24	117.65	LC15-1_(40-20-20)	80	40	20	20	3374.36	0.0348659
52	3	d25	1178.24	LC15-1_(40-20-20)	80	40	20	20	3374.36	0.349174
52	4	d24_25	428.03	LC15-1_(40-20-20)	80	40	20	20	3374.36	0.126848
52	8	d24_25_26	378.85	LC15-1_(40-20-20)	80	40	20	20	3374.36	0.112273
53	1	FL	1405.73	LC15-1_(10-40-10)	60	10	40	10	3174	0.442889
53	2	d24	50.47	LC15-1_(10-40-10)	60	10	40	10	3174	0.0159011
53	3	d25	1112.89	LC15-1_(10-40-10)	60	10	40	10	3174	0.350627
53	4	d24_25	375.51	LC15-1_(10-40-10)	60	10	40	10	3174	0.118308
53	8	d24_25_26	229.4	LC15-1_(10-40-10)	60	10	40	10	3174	0.0722747
54	1	FL	1074.47	LC15-1_(10-40-10)	60	10	40	10	2622.64	0.40969
54	2	d24	46.29	LC15-1_(10-40-10)	60	10	40	10	2622.64	0.0176502
54	3	d25	952.17	LC15-1_(10-40-10)	60	10	40	10	2622.64	0.363058
54	4	d24_25	314.38	LC15-1_(10-40-10)	60	10	40	10	2622.64	0.119872
54	8	d24_25_26	235.33	LC15-1_(10-40-10)	60	10	40	10	2622.64	0.0897302
55	1	FL	1479.3	LC15-1_(10-40-10)	60	10	40	10	3166.61	0.467156
55	2	d24	59.98	LC15-1_(10-40-10)	60	10	40	10	3166.61	0.0189414
55	3	d25	1081.71	LC15-1_(10-40-10)	60	10	40	10	3166.61	0.341599
55	4	d24_25	311.15	LC15-1_(10-40-10)	60	10	40	10	3166.61	0.0982597
55	8	d24_25_26	234.47	LC15-1_(10-40-10)	60	10	40	10	3166.61	0.0740445
56	1	FL	1322.14	LC15-1_(10-40-10)	60	10	40	10	2926.96	0.451711
56	2	d24	53.25	LC15-1_(10-40-10)	60	10	40	10	2926.96	0.0181929
56	3	d25	962.41	LC15-1_(10-40-10)	60	10	40	10	2926.96	0.328809
56	4	d24_25	320.4	LC15-1_(10-40-10)	60	10	40	10	2926.96	0.109465
56	8	d24_25_26	268.76	LC15-1_(10-40-10)	60	10	40	10	2926.96	0.0918222
57	1	FL	1047.05	LC15-1_(20-40-20)	80	20	40	20	2910.25	0.35978
57	2	d24	80.61	LC15-1_(20-40-20)	80	20	40	20	2910.25	0.0276987
57	3	d25	1124.03	LC15-1_(20-40-20)	80	20	40	20	2910.25	0.386231
57	4	d24_25	405.89	LC15-1_(20-40-20)	80	20	40	20	2910.25	0.139469
57	8	d24_25_26	252.67	LC15-1_(20-40-20)	80	20	40	20	2910.25	0.0868207
58	1	FL	1010.23	LC15-1_(20-40-20)	80	20	40	20	2699.97	0.374163
58	2	d24	89.21	LC15-1_(20-40-20)	80	20	40	20	2699.97	0.0330411
58	3	d25	966.45	LC15-1_(20-40-20)	80	20	40	20	2699.97	0.357948
58	4	d24_25	387.43	LC15-1_(20-40-20)	80	20	40	20	2699.97	0.143494
58	8	d24_25_26	246.65	LC15-1_(20-40-20)	80	20	40	20	2699.97	0.0913529
59	1	FL	896.91	LC15-1_(20-40-20)	80	20	40	20	2584.96	0.346972
59	2	d24	76.54	LC15-1_(20-40-20)	80	20	40	20	2584.96	0.0296097
59	3	d25	1056.47	LC15-1_(20-40-20)	80	20	40	20	2584.96	0.408699
59	4	d24_25	317.23	LC15-1_(20-40-20)	80	20	40	20	2584.96	0.122721
59	8	d24_25_26	237.81	LC15-1_(20-40-20)	80	20	40	20	2584.96	0.0919976
60	1	FL	1212.55	LC15-1_(20-40-20)	80	20	40	20	2961.83	0.409392
60	2	d24	95.9	LC15-1_(20-40-20)	80	20	40	20	2961.83	0.0323786
60	3	d25	1040.18	LC15-1_(20-40-20)	80	20	40	20	2961.83	0.351195
60	4	d24_25	368.18	LC15-1_(20-40-20)	80	20	40	20	2961.83	0.124308
60	8	d24_25_26	245.02	LC15-1_(20-40-20)	80	20	40	20	2961.83	0.0827259
61	1	FL	1737.67	LC15-1_(10-10-40)	10	10	10	40	3245.09	0.535477
61	2	d24	41.81	LC15-1_(10-10-40)	10	10	10	40	3245.09	0.0128841
61	3	d25	930.88	LC15-1_(10-10-40)	10	10	10	40	3245.09	0.286858
61	4	d24_25	294.18	LC15-1_(10-10-40)	10	10	10	40	3245.09	0.0906539
61	8	d24_25_26	240.55	LC15-1_(10-10-40)	10	10	10	40	3245.09	0.0741274
62	1	FL	1241.23	LC15-1_(10-10-40)	10	10	10	40	2878.34	0.431231
62	2	d24	37.9	LC15-1_(10-10-40)	10	10	10	40	2878.34	0.0131673
62	3	d25	1070.23	LC15-1_(10-10-40)	10	10	10	40	2878.34	0.371822
62	4	d24_25	291.89	LC15-1_(10-10-40)	10	10	10	40	2878.34	0.101409
62	8	d24_25_26	237.09	LC15-1_(10-10-40)	10	10	10	40	2878.34	0.0823704
63	1	FL	1688.53	LC15-1_(10-10-40)	10	10	10	40	3477.11	0.485613
63	2	d24	46.62	LC15-1_(10-10-40)	10	10	10	40	3477.11	0.0134077
63	3	d25	1197.23	LC15-1_(10-10-40)	10	10	10	40	3477.11	0.344318
63	4	d24_25	289.5	LC15-1_(10-10-40)	10	10	10	40	3477.11	0.0832588
63	8	d24_25_26	255.23	LC15-1_(10-10-40)	10	10	10	40	3477.11	0.0734029
64	1	FL	1582.75	LC15-1_(10-10-40)	10	10	10	40	3175.95	0.498355
64	2	d24	47.65	LC15-1_(10-10-40)	10	10	10	40	3175.95	0.0150034
64	3	d25	1060.89	LC15-1_(10-10-40)	10	10	10	40	3175.95	0.334039
64	4	d24_25	269.84	LC15-1_(10-10-40)	10	10	10	40	3175.95	0.0849636
64	8	d24_25_26	214.82	LC15-1_(10-10-40)	10	10	10	40	3175.95	0.0676396
65	1	FL	1161.64	LC15-1_(20-20-40)	80	20	20	40	2812.88	0.412972
65	2	d24	103.94	LC15-1_(20-20-40)	80	20	20	40	2812.88	0.0369515
65	3	d25	961.05	LC15-1_(20-20-40)	80	20	20	40	2812.88	0.341661
65	4	d24_25	351	LC15-1_(20-20-40)	80	20	20	40	2812.88	0.124783
65	8	d24_25_26	235.25	LC15-1_(20-20-40)	80	20	20	40	2812.88	0.0836331
66	1	FL	1272.88	LC15-1_(20-20-40)	80	20	20	40	3047.03	0.417744
66	2	d24	83.82	LC15-1_(20-20-40)	80	20	20	40	3047.03	0.0275088
66	3	d25	1042.72	LC15-1_(20-20-40)	80	20	20	40	3047.03	0.342209
66	4	d24_25	374.92	LC15-1_(20-20-40)	80	20	20	40	3047.03	0.123044
66	8	d24_25_26	272.69	LC15-1_(20-20-40)	80	20	20	40	3047.03	0.0894937
67	1	FL	958.83	LC15-1_(20-20-40)	80	20	20	40	2579.29	0.371742
67	2	d24	89.94	LC15-1_(20-20-40)	80	20	20	40	2579.29	0.0348701
67	3	d25	938.46	LC15-1_(20-20-40)	80	20	20	40	2579.29	0.363844
67	4	d24_25	338.91	LC15-1_(20-20-40)	80	20	20	40	2579.29	0.131397
67	8	d24_25_26	253.15	LC15-1_(20-20-40)	80	20	20	40	2579.29	0.0981472
68	1	FL	1048.75	LC15-1_(20-20-40)	80	20	20	40	2581.9	0.406193
68	2	d24	78.27	LC15-1_(20-20-40)	80	20	20	40	2581.9	0.0303149
68	3	d25	878.93	LC15-1_(20-20-40)	80	20	20	40	2581.9	0.34042
68	4	d24_25	328.69	LC15-1_(20-20-40)	80	20	20	40	2581.9	0.127305
68	8	d24_25_26	247.26	LC15-1_(20-20-40)	80	20	20	40	2581.9	0.0957667
69	1	FL	1383.68	LC15-1_(10-20-40)	10	10	20	40	3081.85	0.448977
69	2	d24	34.11	LC15-1_(10-20-40)	10	10	20	40	3081.85	0.011068
69	3	d25	1079.5	LC15-1_(10-20-40)	10	10	20	40	3081.85	0.350277
69	4	d24_25	316.12	LC15-1_(10-20-40)	10	10	20	40	3081.85	0.102575
69	8	d24_25_26	268.44	LC15-1_(10-20-40)	10	10	20	40	3081.85	0.0871035
70	1	FL	1142.86	LC15-1_(10-20-40)	10	10	20	40	2697.38	0.423693
70	2	d24	47.68	LC15-1_(10-20-40)	10	10	20	40	2697.38	0.0176764
70	3	d25	947.53	LC15-1_(10-20-40)	10	10	20	40	2697.38	0.351278
70	4	d24_25	307.39	LC15-1_(10-20-40)	10	10	20	40	2697.38	0.113959
70	8	d24_25_26	251.92	LC15-1_(10-20-40)	10	10	20	40	2697.38	0.0933943
71	1	FL	1012.12	LC15-1_(10-20-40)	10	10	20	40	2546.64	0.397433
71	2	d24	93.67	LC15-1_(10-20-40)	10	10	20	40	2546.64	0.0367818
71	3	d25	918.19	LC15-1_(10-20-40)	10	10	20	40	2546.64	0.36055
71	4	d24_25	266.17	LC15-1_(10-20-40)	10	10	20	40	2546.64	0.104518
71	8	d24_25_26	256.49	LC15-1_(10-20-40)	10	10	20	40	2546.64	0.100717
72	1	FL	1373.73	LC15-1_(10-20-40)	10	10	20	40	3044.52	0.451214
72	2	d24	53.14	LC15-1_(10-20-40)	10	10	20	40	3044.52	0.0174543
72	3	d25	1113.41	LC15-1_(10-20-40)	10	10	20	40	3044.52	0.36571
72	4	d24_25	266.06	LC15-1_(10-20-40)	10	10	20	40	3044.52	0.0873898
72	8	d24_25_26	238.18	LC15-1_(10-20-40)	10	10	20	40	3044.52	0.0782324
73	1	FL	1015.97	LC15-1_(20-10-40)	70	20	10	40	2175.21	0.467068
73	2	d24	46.47	LC15-1_(20-10-40)	70	20	10	40	2175.21	0.0213635
73	3	d25	733.12	LC15-1_(20-10-40)	70	20	10	40	2175.21	0.337034
73	4	d24_25	229.47	LC15-1_(20-10-40)	70	20	10	40	2175.21	0.105493
73	8	d24_25_26	150.18	LC15-1_(20-10-40)	70	20	10	40	2175.21	0.0690416
74	1	FL	1135.37	LC15-1_(20-10-40)	70	20	10	40	2449.61	0.46349
74	2	d24	42.86	LC15-1_(20-10-40)	70	20	10	40	2449.61	0.0174967
74	3	d25	847.9	LC15-1_(20-10-40)	70	20	10	40	2449.61	0.346137
74	4	d24_25	260.41	LC15-1_(20-10-40)	70	20	10	40	2449.61	0.106307
74	8	d24_25_26	163.07	LC15-1_(20-10-40)	70	20	10	40	2449.61	0.0665698
75	1	FL	1258.59	LC15-1_(20-10-40)	70	20	10	40	2583.25	0.487212
75	2	d24	104.66	LC15-1_(20-10-40)	70	20	10	40	2583.25	0.0405149
75	3	d25	839.44	LC15-1_(20-10-40)	70	20	10	40	2583.25	0.324955
75	4	d24_25	240.21	LC15-1_(20-10-40)	70	20	10	40	2583.25	0.0929875
75	8	d24_25_26	140.35	LC15-1_(20-10-40)	70	20	10	40	2583.25	0.0543308
76	1	FL	1334.4	LC15-1_(20-10-40)	70	20	10	40	2634.37	0.506535
76	2	d24	45.12	LC15-1_(20-10-40)	70	20	10	40	2634.37	0.0171274
76	3	d25	840.08	LC15-1_(20-10-40)	70	20	10	40	2634.37	0.318892
76	4	d24_25	248.07	LC15-1_(20-10-40)	70	20	10	40	2634.37	0.0941667
76	8	d24_25_26	166.7	LC15-1_(20-10-40)	70	20	10	40	2634.37	0.0632789
77	1	FL	1286.88	LC15-1_(10-40-20)	70	10	40	20	2716.41	0.473743
77	2	d24	80.11	LC15-1_(10-40-20)	70	10	40	20	2716.41	0.0294911
77	3	d25	898.22	LC15-1_(10-40-20)	70	10	40	20	2716.41	0.330664
77	4	d24_25	264.2	LC15-1_(10-40-20)	70	10	40	20	2716.41	0.0972607
77	8	d24_25_26	187	LC15-1_(10-40-20)	70	10	40	20	2716.41	0.0688409
78	1	FL	980.3	LC15-1_(10-40-20)	70	10	40	20	2382.37	0.411481
78	2	d24	65.39	LC15-1_(10-40-20)	70	10	40	20	2382.37	0.0274475
78	3	d25	852.35	LC15-1_(10-40-20)	70	10	40	20	2382.37	0.357774
78	4	d24_25	307.5	LC15-1_(10-40-20)	70	10	40	20	2382.37	0.129073
78	8	d24_25_26	176.83	LC15-1_(10-40-20)	70	10	40	20	2382.37	0.0742244
79	1	FL	931.82	LC15-1_(10-40-20)	70	10	40	20	2372.85	0.392701
79	2	d24	38.52	LC15-1_(10-40-20)	70	10	40	20	2372.85	0.0162336
79	3	d25	946.48	LC15-1_(10-40-20)	70	10	40	20	2372.85	0.398879
79	4	d24_25	274.68	LC15-1_(10-40-20)	70	10	40	20	2372.85	0.11576
79	8	d24_25_26	181.35	LC15-1_(10-40-20)	70	10	40	20	2372.85	0.0764271
80	1	FL	1072.59	LC15-1_(10-40-20)	70	10	40	20	2575.13	0.416519
80	2	d24	73.35	LC15-1_(10-40-20)	70	10	40	20	2575.13	0.028484
80	3	d25	1040.87	LC15-1_(10-40-20)	70	10	40	20	2575.13	0.404201
80	4	d24_25	256.48	LC15-1_(10-40-20)	70	10	40	20	2575.13	0.0995989
80	8	d24_25_26	131.84	LC15-1_(10-40-20)	70	10	40	20	2575.13	0.0511974
81	1	FL	896.1	LC15-1_(20-40-10)	70	20	40	10	2191.85	0.408833
81	2	d24	84.66	LC15-1_(20-40-10)	70	20	40	10	2191.85	0.0386249
81	3	d25	758.89	LC15-1_(20-40-10)	70	20	40	10	2191.85	0.346233
81	4	d24_25	272.28	LC15-1_(20-40-10)	70	20	40	10	2191.85	0.124224
81	8	d24_25_26	179.92	LC15-1_(20-40-10)	70	20	40	10	2191.85	0.0820859
82	1	FL	855.47	LC15-1_(20-40-10)	70	20	40	10	2203.43	0.388245
82	2	d24	89.16	LC15-1_(20-40-10)	70	20	40	10	2203.43	0.0404642
82	3	d25	765.59	LC15-1_(20-40-10)	70	20	40	10	2203.43	0.347454
82	4	d24_25	282.84	LC15-1_(20-40-10)	70	20	40	10	2203.43	0.128364
82	8	d24_25_26	210.37	LC15-1_(20-40-10)	70	20	40	10	2203.43	0.0954739
83	1	FL	920.08	LC15-1_(20-40-10)	70	20	40	10	2331.55	0.394622
83	2	d24	73.07	LC15-1_(20-40-10)	70	20	40	10	2331.55	0.0313397
83	3	d25	806.9	LC15-1_(20-40-10)	70	20	40	10	2331.55	0.346079
83	4	d24_25	287.36	LC15-1_(20-40-10)	70	20	40	10	2331.55	0.123248
83	8	d24_25_26	244.14	LC15-1_(20-40-10)	70	20	40	10	2331.55	0.104711
84	1	FL	1062.21	LC15-1_(20-40-10)	70	20	40	10	2374.15	0.447406
84	2	d24	74.25	LC15-1_(20-40-10)	70	20	40	10	2374.15	0.0312744
84	3	d25	787.05	LC15-1_(20-40-10)	70	20	40	10	2374.15	0.331508
84	4	d24_25	268.46	LC15-1_(20-40-10)	70	20	40	10	2374.15	0.113076
84	8	d24_25_26	182.18	LC15-1_(20-40-10)	70	20	40	10	2374.15	0.0767348
85	1	FL	1248.51	LC15-1_(40-10-20)	70	40	10	20	2537.64	0.491997
85	2	d24	121.79	LC15-1_(40-10-20)	70	40	10	20	2537.64	0.0479934
85	3	d25	728.42	LC15-1_(40-10-20)	70	40	10	20	2537.64	0.287046
85	4	d24_25	260.38	LC15-1_(40-10-20)	70	40	10	20	2537.64	0.102607
85	8	d24_25_26	178.54	LC15-1_(40-10-20)	70	40	10	20	2537.64	0.0703567
86	1	FL	1286.47	LC15-1_(40-10-20)	70	40	10	20	2571.13	0.500352
86	2	d24	96.54	LC15-1_(40-10-20)	70	40	10	20	2571.13	0.0375477
86	3	d25	678.19	LC15-1_(40-10-20)	70	40	10	20	2571.13	0.263771
86	4	d24_25	293.97	LC15-1_(40-10-20)	70	40	10	20	2571.13	0.114335
86	8	d24_25_26	215.96	LC15-1_(40-10-20)	70	40	10	20	2571.13	0.0839942
87	1	FL	1167.43	LC15-1_(40-10-20)	70	40	10	20	2499.02	0.467155
87	2	d24	85.55	LC15-1_(40-10-20)	70	40	10	20	2499.02	0.0342334
87	3	d25	789.22	LC15-1_(40-10-20)	70	40	10	20	2499.02	0.315812
87	4	d24_25	259.9	LC15-1_(40-10-20)	70	40	10	20	2499.02	0.104001
87	8	d24_25_26	196.92	LC15-1_(40-10-20)	70	40	10	20	2499.02	0.0787989
88	1	FL	46.17	LC15-1_(40-10-20)	70	40	10	20	93.98	0.491275
88	2	d24	1.51	LC15-1_(40-10-20)	70	40	10	20	93.98	0.0160672
88	3	d25	29.33	LC15-1_(40-10-20)	70	40	10	20	93.98	0.312088
88	4	d24_25	7.59	LC15-1_(40-10-20)	70	40	10	20	93.98	0.0807619
88	8	d24_25_26	9.38	LC15-1_(40-10-20)	70	40	10	20	93.98	0.0998085
89	1	FL	1197.7	LC15-1_(40-20-10)	70	40	20	10	2413.65	0.496219
89	2	d24	87.19	LC15-1_(40-20-10)	70	40	20	10	2413.65	0.0361237
89	3	d25	674.28	LC15-1_(40-20-10)	70	40	20	10	2413.65	0.279361
89	4	d24_25	272.22	LC15-1_(40-20-10)	70	40	20	10	2413.65	0.112784
89	8	d24_25_26	182.26	LC15-1_(40-20-10)	70	40	20	10	2413.65	0.0755122
90	1	FL	1415.57	LC15-1_(40-20-10)	70	40	20	10	2765.6	0.511849
90	2	d24	99.07	LC15-1_(40-20-10)	70	40	20	10	2765.6	0.0358222
90	3	d25	815.47	LC15-1_(40-20-10)	70	40	20	10	2765.6	0.294862
90	4	d24_25	266.73	LC15-1_(40-20-10)	70	40	20	10	2765.6	0.0964456
90	8	d24_25_26	168.76	LC15-1_(40-20-10)	70	40	20	10	2765.6	0.0610211
91	1	FL	938.85	LC15-1_(40-20-10)	70	40	20	10	2268.14	0.413929
91	2	d24	80.9	LC15-1_(40-20-10)	70	40	20	10	2268.14	0.035668
91	3	d25	802.13	LC15-1_(40-20-10)	70	40	20	10	2268.14	0.353651
91	4	d24_25	300.8	LC15-1_(40-20-10)	70	40	20	10	2268.14	0.13262
91	8	d24_25_26	145.46	LC15-1_(40-20-10)	70	40	20	10	2268.14	0.0641318
92	1	FL	875.35	LC15-1_(40-20-10)	70	40	20	10	2198.32	0.39819
92	2	d24	91.91	LC15-1_(40-20-10)	70	40	20	10	2198.32	0.0418092
92	3	d25	780.32	LC15-1_(40-20-10)	70	40	20	10	2198.32	0.354962
92	4	d24_25	285.87	LC15-1_(40-20-10)	70	40	20	10	2198.32	0.13004
92	8	d24_25_26	164.87	LC15-1_(40-20-10)	70	40	20	10	2198.32	0.0749982
93	1	FL	945.91	LC15-1_(10-10-10)	0	10	10	10	2094.33	0.451653
93	2	d24	96.92	LC15-1_(10-10-10)	0	10	10	10	2094.33	0.0462773
93	3	d25	692.04	LC15-1_(10-10-10)	0	10	10	10	2094.33	0.330435
93	4	d24_25	261.38	LC15-1_(10-10-10)	0	10	10	10	2094.33	0.124804
93	8	d24_25_26	98.08	LC15-1_(10-10-10)	0	10	10	10	2094.33	0.0468312
94	1	FL	1166.6	LC15-1_(10-10-10)	0	10	10	10	2631.99	0.443239
94	2	d24	100.16	LC15-1_(10-10-10)	0	10	10	10	2631.99	0.0380549
94	3	d25	893.68	LC15-1_(10-10-10)	0	10	10	10	2631.99	0.339545
94	4	d24_25	308.91	LC15-1_(10-10-10)	0	10	10	10	2631.99	0.117367
94	8	d24_25_26	162.64	LC15-1_(10-10-10)	0	10	10	10	2631.99	0.0617935
95	1	FL	1394.15	LC15-1_(10-10-10)	0	10	10	10	2725.76	0.511472
95	2	d24	91.28	LC15-1_(10-10-10)	0	10	10	10	2725.76	0.0334879
95	3	d25	751.75	LC15-1_(10-10-10)	0	10	10	10	2725.76	0.275795
95	4	d24_25	313.25	LC15-1_(10-10-10)	0	10	10	10	2725.76	0.114922
95	8	d24_25_26	175.33	LC15-1_(10-10-10)	0	10	10	10	2725.76	0.0643233
96	1	FL	1256.09	LC15-1_(10-10-10)	0	10	10	10	2581.78	0.486521
96	2	d24	81.27	LC15-1_(10-10-10)	0	10	10	10	2581.78	0.0314783
96	3	d25	779	LC15-1_(10-10-10)	0	10	10	10	2581.78	0.30173
96	4	d24_25	309.37	LC15-1_(10-10-10)	0	10	10	10	2581.78	0.119828
96	8	d24_25_26	156.05	LC15-1_(10-10-10)	0	10	10	10	2581.78	0.0604428
97	1	FL	1267.29	LC15-1_(120-0-0)	120	120	0	0	2523.8	0.502136
97	2	d24	60.15	LC15-1_(120-0-0)	120	120	0	0	2523.8	0.0238331
97	3	d25	813.3	LC15-1_(120-0-0)	120	120	0	0	2523.8	0.322252
97	4	d24_25	232.11	LC15-1_(120-0-0)	120	120	0	0	2523.8	0.0919685
97	8	d24_25_26	150.95	LC15-1_(120-0-0)	120	120	0	0	2523.8	0.0598106
98	1	FL	1089.87	LC15-1_(120-0-0)	120	120	0	0	2355.06	0.462778
98	2	d24	43.8	LC15-1_(120-0-0)	120	120	0	0	2355.06	0.0185983
98	3	d25	855.24	LC15-1_(120-0-0)	120	120	0	0	2355.06	0.36315
98	4	d24_25	224.67	LC15-1_(120-0-0)	120	120	0	0	2355.06	0.0953988
98	8	d24_25_26	141.48	LC15-1_(120-0-0)	120	120	0	0	2355.06	0.0600749
99	1	FL	1021.1	LC15-1_(120-0-0)	120	120	0	0	2142.48	0.476597
99	2	d24	68.5	LC15-1_(120-0-0)	120	120	0	0	2142.48	0.0319723
99	3	d25	712.87	LC15-1_(120-0-0)	120	120	0	0	2142.48	0.332731
99	4	d24_25	208.55	LC15-1_(120-0-0)	120	120	0	0	2142.48	0.0973405
99	8	d24_25_26	131.46	LC15-1_(120-0-0)	120	120	0	0	2142.48	0.0613588
100	1	FL	683.74	LC15-1_(0-120-0)	120	0	120	0	1182.31	0.578309
100	2	d25	492.64	LC15-1_(0-120-0)	120	0	120	0	1182.31	0.416676
100	3	d24_25	5.93	LC15-1_(0-120-0)	120	0	120	0	1182.31	0.00501561
101	1	FL	1904.75	LC15-1_(0-120-0)	120	0	120	0	3229.64	0.589772
101	2	d25	1318.85	LC15-1_(0-120-0)	120	0	120	0	3229.64	0.408358
101	3	d24_25	6.04	LC15-1_(0-120-0)	120	0	120	0	3229.64	0.00187018
102	1	FL	1733.97	LC15-1_(0-120-0)	120	0	120	0	2814.66	0.61605
102	2	d25	1077.78	LC15-1_(0-120-0)	120	0	120	0	2814.66	0.382917
102	3	d24_25	2.91	LC15-1_(0-120-0)	120	0	120	0	2814.66	0.00103387
103	1	FL	2972.63	LC15-1_(0-0-120)	120	0	0	120	3012.16	0.986877
103	2	d24	-12.34	LC15-1_(0-0-120)	120	0	0	120	3012.16	-0.00409673
103	3	d25	51.87	LC15-1_(0-0-120)	120	0	0	120	3012.16	0.0172202
104	1	FL	1946.35	LC15-1_(0-0-120)	120	0	0	120	1927.81	1.00962
104	2	d24	-13.96	LC15-1_(0-0-120)	120	0	0	120	1927.81	-0.00724138
104	3	d25	-4.58	LC15-1_(0-0-120)	120	0	0	120	1927.81	-0.00237575
105	1	FL	1213.82	LC15-1_(0-0-120)	120	0	0	120	1214.51	0.999432
105	2	d24	-7.52	LC15-1_(0-0-120)	120	0	0	120	1214.51	-0.0061918
105	3	d25	8.21	LC15-1_(0-0-120)	120	0	0	120	1214.51	0.00675993
106	1	FL	3194.58	LC15-1_(0-0-120)	120	0	0	120	3231.43	0.988596
106	2	d24	-0.86	LC15-1_(0-0-120)	120	0	0	120	3231.43	-0.000266
106	3	d25	37.71	LC15-1_(0-0-120)	120	0	0	120	3231.43	0.0116698
107	1	FL	838.61	LC15-1_(60-60-0)	120	60	60	0	2026.97	0.413726
107	2	d24	59.81	LC15-1_(60-60-0)	120	60	60	0	2026.97	0.0295071
107	3	d25	767.46	LC15-1_(60-60-0)	120	60	60	0	2026.97	0.378624
107	4	d24_25	265.19	LC15-1_(60-60-0)	120	60	60	0	2026.97	0.130831
107	8	d24_25_26	95.9	LC15-1_(60-60-0)	120	60	60	0	2026.97	0.047312
108	1	FL	856.12	LC15-1_(60-60-0)	120	60	60	0	1945.48	0.440056
108	2	d24	31.9	LC15-1_(60-60-0)	120	60	60	0	1945.48	0.016397
108	3	d25	707.08	LC15-1_(60-60-0)	120	60	60	0	1945.48	0.363448
108	4	d24_25	250.81	LC15-1_(60-60-0)	120	60	60	0	1945.48	0.128919
108	8	d24_25_26	99.57	LC15-1_(60-60-0)	120	60	60	0	1945.48	0.0511802
109	1	FL	778.42	LC15-1_(60-60-0)	120	60	60	0	1999.22	0.389362
109	2	d24	46.38	LC15-1_(60-60-0)	120	60	60	0	1999.22	0.023199
109	3	d25	795.72	LC15-1_(60-60-0)	120	60	60	0	1999.22	0.398015
109	4	d24_25	273.2	LC15-1_(60-60-0)	120	60	60	0	1999.22	0.136653
109	8	d24_25_26	105.5	LC15-1_(60-60-0)	120	60	60	0	1999.22	0.0527706
110	1	FL	2767.94	LC15-1_(60-0-60)	120	60	0	60	2999.38	0.922837
110	2	d24	163.77	LC15-1_(60-0-60)	120	60	0	60	2999.38	0.0546013
110	3	d25	-1.19	LC15-1_(60-0-60)	120	60	0	60	2999.38	-0.000397
110	4	d24_25	68.86	LC15-1_(60-0-60)	120	60	0	60	2999.38	0.0229581
111	1	FL	2747.33	LC15-1_(60-0-60)	120	60	0	60	3121.36	0.880171
111	2	d24	259.85	LC15-1_(60-0-60)	120	60	0	60	3121.36	0.083249
111	3	d25	-0.04	LC15-1_(60-0-60)	120	60	0	60	3121.36	-1.28e-05
111	4	d24_25	114.22	LC15-1_(60-0-60)	120	60	0	60	3121.36	0.036593
112	1	FL	2759.64	LC15-1_(60-0-60)	120	60	0	60	3078.13	0.896531
112	2	d24	222.14	LC15-1_(60-0-60)	120	60	0	60	3078.13	0.0721672
112	3	d25	28.65	LC15-1_(60-0-60)	120	60	0	60	3078.13	0.0093076
112	4	d24_25	67.7	LC15-1_(60-0-60)	120	60	0	60	3078.13	0.0219939
113	1	FL	1636.08	LC15-1_(0-60-60)	120	0	60	60	2529.03	0.64692
113	2	d25	885.23	LC15-1_(0-60-60)	120	0	60	60	2529.03	0.350027
113	3	d24_25	7.72	LC15-1_(0-60-60)	120	0	60	60	2529.03	0.00305255
114	1	FL	1421.77	LC15-1_(0-60-60)	120	0	60	60	2294.97	0.619516
114	2	d25	868.01	LC15-1_(0-60-60)	120	0	60	60	2294.97	0.378223
114	3	d24_25	5.19	LC15-1_(0-60-60)	120	0	60	60	2294.97	0.00226147
115	1	FL	1625.38	LC15-1_(0-60-60)	120	0	60	60	2583.84	0.629056
115	2	d25	952.12	LC15-1_(0-60-60)	120	0	60	60	2583.84	0.36849
115	3	d24_25	6.34	LC15-1_(0-60-60)	120	0	60	60	2583.84	0.00245371

## Sheet: fig.S8d,f
Fig	band	int	dist	genotype	tx	total.int	isoform	psi
fig.S8d	1	71.81	78	16HBE-W1282X	NT	71.81	fl-CFTR	1
fig.S8d	1	100.98	122	16HBE-W1282X	NT	100.98	fl-CFTR	1
fig.S8d	1	184.96	130	16HBE-W1282X	NT	184.96	fl-CFTR	1
fig.S8d	1	410.66	131	16HBE-W1282X	CHX	410.66	fl-CFTR	1
fig.S8d	1	409.03	132	16HBE-W1282X	CHX	409.03	fl-CFTR	1
fig.S8d	1	291.34	129	16HBE-W1282X	CHX	291.34	fl-CFTR	1
fig.S8d	1	168.32	133	16HBE-W1282X	Sc18	168.32	fl-CFTR	1
fig.S8d	1	181.8	133	16HBE-W1282X	Sc18	181.8	fl-CFTR	1
fig.S8d	1	138.64	136	16HBE-W1282X	Sc18	138.64	fl-CFTR	1
fig.S8d	1	151.08	131	16HBE-W1282X	Sc18	151.08	fl-CFTR	1
fig.S8d	1	166.87	137	16HBE-W1282X	Sc18	166.87	fl-CFTR	1
fig.S8d	1	173.86	140	16HBE-W1282X	Sc18	173.86	fl-CFTR	1
fig.S8d	1	168.53	140	16HBE-W1282X	ASO_18mer_24	205.41	fl-CFTR	0.820457
fig.S8d	2	36.88	207	16HBE-W1282X	ASO_18mer_24	205.41	d24	0.179543
fig.S8d	1	152.93	133	16HBE-W1282X	ASO_18mer_24	195.27	fl-CFTR	0.783172
fig.S8d	2	42.34	201	16HBE-W1282X	ASO_18mer_24	195.27	d24	0.216828
fig.S8d	1	149.33	133	16HBE-W1282X	ASO_18mer_24	186.18	fl-CFTR	0.802073
fig.S8d	2	36.85	202	16HBE-W1282X	ASO_18mer_24	186.18	d24	0.197927
fig.S8d	1	146.62	131	16HBE-W1282X	ASO_18mer_25	170.72	fl-CFTR	0.858833
fig.S8d	3	24.1	254	16HBE-W1282X	ASO_18mer_25	170.72	d25	0.141167
fig.S8d	1	128.84	129	16HBE-W1282X	ASO_18mer_25	158.25	fl-CFTR	0.814155
fig.S8d	3	29.41	252	16HBE-W1282X	ASO_18mer_25	158.25	d25	0.185845
fig.S8d	1	127.61	126	16HBE-W1282X	ASO_18mer_25	148.02	fl-CFTR	0.862113
fig.S8d	3	20.41	249	16HBE-W1282X	ASO_18mer_25	148.02	d25	0.137887
fig.S8d	1	154.83	124	16HBE-W1282X	ASO_18mer_26	154.83	fl-CFTR	1
fig.S8d	1	171.25	127	16HBE-W1282X	ASO_18mer_26	171.25	fl-CFTR	1
fig.S8d	1	171.39	123	16HBE-W1282X	ASO_18mer_26	171.39	fl-CFTR	1
fig.S8d	1	114.57	121	16HBE-W1282X	ASO_18mer_24_25	199.82	fl-CFTR	0.573366
fig.S8d	2	22.93	188	16HBE-W1282X	ASO_18mer_24_25	199.82	d24	0.114753
fig.S8d	3	17.79	240	16HBE-W1282X	ASO_18mer_24_25	199.82	d25	0.0890301
fig.S8d	4	44.53	363	16HBE-W1282X	ASO_18mer_24_25	199.82	d24_25	0.222851
fig.S8d	1	113.56	116	16HBE-W1282X	ASO_18mer_24_25	185.28	fl-CFTR	0.61291
fig.S8d	2	15.84	181	16HBE-W1282X	ASO_18mer_24_25	185.28	d24	0.0854922
fig.S8d	3	18.52	233	16HBE-W1282X	ASO_18mer_24_25	185.28	d25	0.0999568
fig.S8d	4	37.36	354	16HBE-W1282X	ASO_18mer_24_25	185.28	d24_25	0.201641
fig.S8d	1	3.65	36	16HBE-W1282X	ASO_18mer_24_25	159	fl-CFTR	0.022956
fig.S8d	2	88.55	105	16HBE-W1282X	ASO_18mer_24_25	159	d24	0.556918
fig.S8d	3	14.94	171	16HBE-W1282X	ASO_18mer_24_25	159	d25	0.0939623
fig.S8d	4	14.76	221	16HBE-W1282X	ASO_18mer_24_25	159	d24_25	0.0928302
fig.S8d	5	37.1	342	16HBE-W1282X	ASO_18mer_24_25	159	d24_25_26	0.0833333
fig.S8d	1	88.89	66	16HBE-W1282X	ASO_18mer_25_26-1	124.55	fl-CFTR	0.713689
fig.S8d	3	35.66	196	16HBE-W1282X	ASO_18mer_25_26-1	124.55	d25	0.286311
fig.S8d	1	139.86	80	16HBE-W1282X	ASO_18mer_25_26-1	190.48	fl-CFTR	0.73425
fig.S8d	3	50.62	208	16HBE-W1282X	ASO_18mer_25_26-1	190.48	d25	0.26575
fig.S8d	1	204.1	71	16HBE-W1282X	ASO_18mer_25_26-1	258.42	fl-CFTR	0.7898
fig.S8d	3	54.32	203	16HBE-W1282X	ASO_18mer_25_26-1	258.42	d25	0.2102
fig.S8d	1	241.13	83	16HBE-W1282X	ASO_18mer_24_26-1	306.74	fl-CFTR	0.786105
fig.S8d	2	47.36	154	16HBE-W1282X	ASO_18mer_24_26-1	306.74	d24	0.154398
fig.S8d	4	18.25	347	16HBE-W1282X	ASO_18mer_24_26-1	306.74	d24_25	0.0594966
fig.S8d	1	212.95	87	16HBE-W1282X	ASO_18mer_24_26-1	280.9	fl-CFTR	0.758099
fig.S8d	2	49.31	161	16HBE-W1282X	ASO_18mer_24_26-1	280.9	d24	0.175543
fig.S8d	4	18.64	348	16HBE-W1282X	ASO_18mer_24_26-1	280.9	d24_25	0.0663581
fig.S8d	1	210.61	76	16HBE-W1282X	ASO_18mer_24_26-1	286.32	fl-CFTR	0.735576
fig.S8d	2	55.51	149	16HBE-W1282X	ASO_18mer_24_26-1	286.32	d24	0.193874
fig.S8d	4	20.2	342	16HBE-W1282X	ASO_18mer_24_26-1	286.32	d24_25	0.0705504
fig.S8d	1	150.97	78	16HBE-W1282X	ASO_18mer_24_25_26-1	412.71	fl-CFTR	0.365802
fig.S8d	2	26.53	152	16HBE-W1282X	ASO_18mer_24_25_26-1	412.71	d24	0.0642824
fig.S8d	3	39.85	209	16HBE-W1282X	ASO_18mer_24_25_26-1	412.71	d25	0.0965569
fig.S8d	4	138.37	346	16HBE-W1282X	ASO_18mer_24_25_26-1	412.71	d24_25	0.335272
fig.S8d	5	56.99	593	16HBE-W1282X	ASO_18mer_24_25_26-1	412.71	d24_25_26	0.138087
fig.S8d	1	118.98	78	16HBE-W1282X	ASO_18mer_24_25_26-1	323.88	fl-CFTR	0.367358
fig.S8d	2	22.01	154	16HBE-W1282X	ASO_18mer_24_25_26-1	323.88	d24	0.0679573
fig.S8d	3	36.03	208	16HBE-W1282X	ASO_18mer_24_25_26-1	323.88	d25	0.111245
fig.S8d	4	104.92	346	16HBE-W1282X	ASO_18mer_24_25_26-1	323.88	d24_25	0.323947
fig.S8d	5	41.94	592	16HBE-W1282X	ASO_18mer_24_25_26-1	323.88	d24_25_26	0.129492
fig.S8d	1	170.58	79	16HBE-W1282X	ASO_18mer_24_25_26-1	455.43	fl-CFTR	0.374547
fig.S8d	2	32.01	154	16HBE-W1282X	ASO_18mer_24_25_26-1	455.43	d24	0.0702852
fig.S8d	3	44.51	207	16HBE-W1282X	ASO_18mer_24_25_26-1	455.43	d25	0.0977318
fig.S8d	4	156.3	347	16HBE-W1282X	ASO_18mer_24_25_26-1	455.43	d24_25	0.343192
fig.S8d	5	52.03	594	16HBE-W1282X	ASO_18mer_24_25_26-1	455.43	d24_25_26	0.114244
fig.S8f	1	1258.29	120	16HBE-F508del	NT	1258.29	fl-CFTR	1
fig.S8f	1	1131.01	117	16HBE-F508del	NT	1131.01	fl-CFTR	1
fig.S8f	1	1267.6	119	16HBE-F508del	NT	1267.6	fl-CFTR	1
fig.S8f	1	1077.61	117	16HBE-F508del	Sc18	1077.61	fl-CFTR	1
fig.S8f	1	822.15	108	16HBE-F508del	Sc18	822.15	fl-CFTR	1
fig.S8f	1	969.13	107	16HBE-F508del	Sc18	969.13	fl-CFTR	1
fig.S8f	1	467.46	104	16HBE-F508del	ASO_18mer_24_25_26-1	755.81	fl-CFTR	0.618489
fig.S8f	2	101.55	160	16HBE-F508del	ASO_18mer_24_25_26-1	755.81	d24	0.134359
fig.S8f	3	33.04	203	16HBE-F508del	ASO_18mer_24_25_26-1	755.81	d25	0.0437147
fig.S8f	4	104.11	308	16HBE-F508del	ASO_18mer_24_25_26-1	755.81	d24_25	0.137746
fig.S8f	5	49.65	498	16HBE-F508del	ASO_18mer_24_25_26-1	755.81	d24_25_26	0.0656911
fig.S8f	1	378.61	100	16HBE-F508del	ASO_18mer_24_25_26-1	645.79	fl-CFTR	0.586274
fig.S8f	2	103.94	154	16HBE-F508del	ASO_18mer_24_25_26-1	645.79	d24	0.16095
fig.S8f	3	30.04	197	16HBE-F508del	ASO_18mer_24_25_26-1	645.79	d25	0.0465167
fig.S8f	4	94.47	302	16HBE-F508del	ASO_18mer_24_25_26-1	645.79	d24_25	0.146286
fig.S8f	5	38.73	493	16HBE-F508del	ASO_18mer_24_25_26-1	645.79	d24_25_26	0.0599731
fig.S8f	1	434.4	98	16HBE-F508del	ASO_18mer_24_25_26-1	751.33	fl-CFTR	0.578175
fig.S8f	2	111.66	151	16HBE-F508del	ASO_18mer_24_25_26-1	751.33	d24	0.148616
fig.S8f	3	40.02	195	16HBE-F508del	ASO_18mer_24_25_26-1	751.33	d25	0.0532655
fig.S8f	4	114.49	300	16HBE-F508del	ASO_18mer_24_25_26-1	751.33	d24_25	0.152383
fig.S8f	5	50.76	491	16HBE-F508del	ASO_18mer_24_25_26-1	751.33	d24_25_26	0.0675602
