# Supplementary material for: Gene-specific nonsense-mediated mRNA decay targeting for cystic fibrosis therapy
Source: Nat Commun. 2022 May 27;13:2978. doi: 10.1038/s41467-022-30668-y (PMC9142507; doi:10.1038/s41467-022-30668-y)
Supplement: Supplementary file 6 — Source Data [file 41467_2022_30668_MOESM6_ESM.zip › Source data, excel/fig.S9b_v2.csv]

tx	rep	Band	intensity	lane
Sc_18mer_10uM	1	fl	346.08	1
Sc_18mer_10uM	2	fl	223.72	2
Sc_18mer_10uM	3	fl	211.12	3
LC18_10uM	1	fl	92.43	4
LC18_10uM	1	d24	40.19	4
LC18_10uM	1	d25	74.83	4
LC18_10uM	1	d24_25	111.3	4
LC18_10uM	1	unk	11.58	4
LC18_10uM	1	d24_25_26	28.33	4
LC18_10uM	2	fl	88.15	5
LC18_10uM	2	d24	34.96	5
LC18_10uM	2	d25	53.61	5
LC18_10uM	2	d24_25	103.3	5
LC18_10uM	2	unk	4.52	5
LC18_10uM	2	d24_25_26	17.43	5
LC18_10uM	3	fl	77.12	6
LC18_10uM	3	d24	25.88	6
LC18_10uM	3	d25	63.06	6
LC18_10uM	3	d24_25	119.25	6
LC18_10uM	3	unk	4.49	6
LC18_10uM	3	d24_25_26	16.72	6
Sc_15mer_20uM	1	fl	188.06	8
Sc_15mer_20uM	2	fl	102.09	9
Sc_15mer_20uM	3	fl	195.29	10
LC15-3 (A_478_494_515)_20uM	1	fl	180	11
LC15-3 (A_478_494_515)_20uM	1	d24	21.58	11
LC15-3 (A_478_494_515)_20uM	1	d25	292.32	11
LC15-3 (A_478_494_515)_20uM	1	d24_25	116.55	11
LC15-3 (A_478_494_515)_20uM	1	unk	20.28	11
LC15-3 (A_478_494_515)_20uM	1	d24_25_26	80.92	11
LC15-3 (A_478_494_515)_20uM	2	fl	164.7	12
LC15-3 (A_478_494_515)_20uM	2	d24	24.03	12
LC15-3 (A_478_494_515)_20uM	2	d25	248.79	12
LC15-3 (A_478_494_515)_20uM	2	d24_25	94.67	12
LC15-3 (A_478_494_515)_20uM	2	unk	26.44	12
LC15-3 (A_478_494_515)_20uM	2	d24_25_26	63.01	12
LC15-3 (A_478_494_515)_20uM	3	fl	195.93	13
LC15-3 (A_478_494_515)_20uM	3	d24	24.01	13
LC15-3 (A_478_494_515)_20uM	3	d25	285.21	13
LC15-3 (A_478_494_515)_20uM	3	d24_25	125.54	13
LC15-3 (A_478_494_515)_20uM	3	unk	31.62	13
LC15-3 (A_478_494_515)_20uM	3	d24_25_26	84.07	13
Sc_18mer_20uM	1	fl	233.82	15
Sc_18mer_20uM	2	fl	154.5	16
Sc_18mer_20uM	3	fl	106	17
LC18_20uM	1	fl	35.75	18
LC18_20uM	1	d24	18.14	18
LC18_20uM	1	d25	41.42	18
LC18_20uM	1	d24_25	107.67	18
LC18_20uM	1	unk	1.65	18
LC18_20uM	1	d24_25_26	16.66	18
LC18_20uM	2	fl	66.32	19
LC18_20uM	2	d24	38.58	19
LC18_20uM	2	d25	64.13	19
LC18_20uM	2	d24_25	156.39	19
LC18_20uM	2	unk	3.1	19
LC18_20uM	2	d24_25_26	36.98	19
LC18_20uM	3	fl	53.88	20
LC18_20uM	3	d24	33.36	20
LC18_20uM	3	d25	61.02	20
LC18_20uM	3	d24_25	134.51	20
LC18_20uM	3	unk	3.26	20
LC18_20uM	3	d24_25_26	33.94	20
